# Supplementary material for: Genetically supported causality between gut microbiota, gut metabolites and low back pain: a two-sample Mendelian randomization study
Source: Front Microbiol. 2023 Apr 14;14:1157451. doi: 10.3389/fmicb.2023.1157451 (PMC10140346; doi:10.3389/fmicb.2023.1157451)
Supplement: Supplementary file 1 [file Data_Sheet_1.xlsx]

## Sheet: Supplementary Table 1
Supplementary Table 1 Analysis codes for MR analysis
For two-sample MR analysis: library (TwoSampleMR) ao <- available_outcomes() exposure_dat <- mv_extract_exposures( id_ exposure, clump_r2 = 0.001, clump_kb = 10000, harmonise_strictness = 2, access_token = ieugwasr::check_access_token(), find_proxies = TRUE, force_server = FALSE, pval_threshold = 1e-05, pop = "EUR") outcome_dat <- extract_outcome_data (exposure_dat$SNP, id_outcome, proxies = 1, r…
For MRPRESSO test library (MRPRESSO) mr_presso (BetaOutcome = "Y_effect", BetaExposure = "E1_effect", SdOutcome = "Y_se", SdExposure = "E1_se", OUTLIERtest = TRUE, DISTORTIONtest = TRUE, data = as.data.frame(gut_pain), NbDistribution = 1000, SignifThreshold = 0.05)
For Benjamini–Hochberg false discovery rate (FDR) p.adjust(p, method = "BH", n = length(p))
For MVMR analysis exposure_dat <- mv_extract_exposures( id_exposure, clump_r2 = 0.001, clump_kb = 10000, harmonise_strictness = 2, access_token = ieugwasr::check_access_token(), find_proxies = TRUE, force_server = FALSE, pval_threshold = 1e-05, pop = "EUR") outcome_dat <- extract_outcome_data(exposure_dat$SNP, id_output) mvdat <- mv_harmonise_data(exposure_dat, outcome_dat, harmonise_strictness =…

## Sheet: Supplementary Table 2
Supplementary Table 2. GWAS summary data of bacterial taxa from the MiBioGen consortium at p-value < 1E-05
Feature	Taxa	SNP	effect_allele	Beta	SE	p-value	N
phylum	phylum.Actinobacteria.id.400	rs7570971	A	0.08494	0.01132	3.71e-14	17915
phylum	phylum.Actinobacteria.id.400	rs182549	C	0.08469	0.01145	9.03e-14	18123
phylum	phylum.Actinobacteria.id.400	rs6754311	C	0.08467	0.01143	9.17e-14	18121
phylum	phylum.Actinobacteria.id.400	rs4988235	G	0.08421	0.01143	1.15e-13	18123
phylum	phylum.Actinobacteria.id.400	rs1375131	C	0.08045	0.0113	7.09e-13	18121
phylum	phylum.Actinobacteria.id.400	rs6730157	G	0.08017	0.0113	7.58e-13	18123
phylum	phylum.Actinobacteria.id.400	rs36084664	G	-0.08222	0.01225	1.06e-12	16995
phylum	phylum.Actinobacteria.id.400	rs12465802	A	0.07967	0.01138	1.46e-12	18123
phylum	phylum.Actinobacteria.id.400	rs687670	C	0.08301	0.01166	2.32e-12	18123
phylum	phylum.Actinobacteria.id.400	rs13023281	C	-0.07917	0.01216	5.62e-12	16995
phylum	phylum.Actinobacteria.id.400	rs1446585	G	0.07956	0.01153	7.01e-12	17915
phylum	phylum.Actinobacteria.id.400	rs13404551	C	0.08144	0.01165	7.04e-12	18119
phylum	phylum.Actinobacteria.id.400	rs309160	T	0.08097	0.01166	9.03e-12	18123
phylum	phylum.Actinobacteria.id.400	rs218174	G	0.08016	0.01167	1.55e-11	18121
phylum	phylum.Actinobacteria.id.400	rs309168	T	0.07997	0.01166	1.67e-11	18123
phylum	phylum.Actinobacteria.id.400	rs632632	C	0.0799	0.01167	1.82e-11	18122
phylum	phylum.Actinobacteria.id.400	rs309180	G	0.07986	0.01168	1.83e-11	18123
phylum	phylum.Actinobacteria.id.400	rs309125	T	0.07883	0.01167	3.2e-11	18122
phylum	phylum.Actinobacteria.id.400	rs4988183	C	0.07989	0.01192	6.18e-11	18122
phylum	phylum.Actinobacteria.id.400	rs4954490	G	0.07721	0.01174	1.21e-10	18116
phylum	phylum.Actinobacteria.id.400	rs12615624	G	0.07821	0.01184	1.22e-10	18123
phylum	phylum.Actinobacteria.id.400	rs309134	A	0.07804	0.01184	1.3e-10	18122
phylum	phylum.Actinobacteria.id.400	rs2236783	G	0.077	0.01176	1.66e-10	18123
phylum	phylum.Actinobacteria.id.400	rs6759321	T	0.07402	0.01148	1.79e-10	17915
phylum	phylum.Actinobacteria.id.400	rs6716536	T	0.07339	0.0115	2.39e-10	17915
phylum	phylum.Actinobacteria.id.400	rs12620033	C	0.07625	0.01176	2.4e-10	18123
phylum	phylum.Actinobacteria.id.400	rs309164	C	0.0761	0.01184	3.75e-10	18123
phylum	phylum.Actinobacteria.id.400	rs1561277	A	0.07233	0.01146	4.38e-10	17915
phylum	phylum.Actinobacteria.id.400	rs3754686	T	0.07462	0.01174	4.84e-10	18123
phylum	phylum.Actinobacteria.id.400	rs12988076	C	0.07445	0.01174	5.53e-10	18123
phylum	phylum.Actinobacteria.id.400	rs309149	T	0.07516	0.01184	5.97e-10	18123
phylum	phylum.Actinobacteria.id.400	rs6742283	A	0.07433	0.01175	6.51e-10	18119
phylum	phylum.Actinobacteria.id.400	rs6719488	G	0.0739	0.01174	7.21e-10	18123
phylum	phylum.Actinobacteria.id.400	rs2322660	C	0.07388	0.01174	7.29e-10	18123
phylum	phylum.Actinobacteria.id.400	rs892715	T	0.07365	0.01174	8.23e-10	18123
phylum	phylum.Actinobacteria.id.400	rs748841	C	0.07367	0.01174	8.24e-10	18123
phylum	phylum.Actinobacteria.id.400	rs3769005	C	0.07333	0.01174	9.14e-10	18123
phylum	phylum.Actinobacteria.id.400	rs745500	G	0.07339	0.01174	9.78e-10	18123
phylum	phylum.Actinobacteria.id.400	rs12475139	A	0.07158	0.01163	1.01e-09	17915
phylum	phylum.Actinobacteria.id.400	rs11681248	C	0.06916	0.01124	1.08e-09	18115
phylum	phylum.Actinobacteria.id.400	rs2164210	T	0.07309	0.01174	1.1e-09	18123
phylum	phylum.Actinobacteria.id.400	rs3739020	G	0.07491	0.01201	1.29e-09	18118
phylum	phylum.Actinobacteria.id.400	rs2322659	T	0.07424	0.01199	1.71e-09	18123
phylum	phylum.Actinobacteria.id.400	rs1470457	G	0.07298	0.01201	3.21e-09	18123
phylum	phylum.Actinobacteria.id.400	rs309137	C	0.0696	0.01164	4.24e-09	18123
phylum	phylum.Actinobacteria.id.400	rs7587285	C	0.09343	0.01589	4.61e-09	18123
phylum	phylum.Actinobacteria.id.400	rs4954551	A	0.09287	0.01591	5.07e-09	18123
phylum	phylum.Actinobacteria.id.400	rs2278683	C	0.09335	0.0159	5.28e-09	18122
phylum	phylum.Actinobacteria.id.400	rs11693502	C	0.06648	0.01132	6.06e-09	18122
phylum	phylum.Actinobacteria.id.400	rs749873	C	0.0662	0.01125	6.37e-09	18123
phylum	phylum.Actinobacteria.id.400	rs11893318	C	0.09235	0.01591	7.82e-09	18122
phylum	phylum.Actinobacteria.id.400	rs71348714	G	0.06929	0.01191	1.13e-08	18123
phylum	phylum.Actinobacteria.id.400	rs313519	C	0.06904	0.01192	1.17e-08	18123
phylum	phylum.Actinobacteria.id.400	rs17261772	C	0.06867	0.01185	1.18e-08	17915
phylum	phylum.Actinobacteria.id.400	rs313526	T	0.06909	0.01191	1.24e-08	18123
phylum	phylum.Actinobacteria.id.400	rs313528	A	0.06906	0.01191	1.25e-08	18123
phylum	phylum.Actinobacteria.id.400	rs313518	T	0.06907	0.01191	1.26e-08	18123
phylum	phylum.Actinobacteria.id.400	rs1446584	G	0.06861	0.01191	1.48e-08	18123
phylum	phylum.Actinobacteria.id.400	rs7355359	C	0.06859	0.01191	1.61e-08	18123
phylum	phylum.Actinobacteria.id.400	rs11684545	G	0.06879	0.01196	1.64e-08	18123
phylum	phylum.Actinobacteria.id.400	rs4954280	G	0.06838	0.01191	1.66e-08	18123
phylum	phylum.Actinobacteria.id.400	rs313517	G	0.06838	0.01191	1.72e-08	18123
phylum	phylum.Actinobacteria.id.400	rs313524	T	0.06834	0.01191	1.74e-08	18123
phylum	phylum.Actinobacteria.id.400	rs6720287	G	0.0682	0.01191	1.79e-08	18123
phylum	phylum.Actinobacteria.id.400	rs1011361	G	0.06865	0.01196	1.79e-08	18122
phylum	phylum.Actinobacteria.id.400	rs2034276	T	0.0682	0.01191	1.81e-08	18123
phylum	phylum.Actinobacteria.id.400	rs6430589	G	0.06837	0.01196	1.86e-08	18122
phylum	phylum.Actinobacteria.id.400	rs10928546	C	0.06829	0.01196	2e-08	18123
phylum	phylum.Actinobacteria.id.400	rs313523	A	0.06792	0.01192	2.03e-08	18123
phylum	phylum.Actinobacteria.id.400	rs6715856	C	0.06787	0.01191	2.06e-08	18123
phylum	phylum.Actinobacteria.id.400	rs656326	C	0.06769	0.01191	2.28e-08	18123
phylum	phylum.Actinobacteria.id.400	rs313522	A	0.06766	0.01192	2.34e-08	18123
phylum	phylum.Actinobacteria.id.400	rs71348715	G	0.0681	0.01196	2.4e-08	18123
phylum	phylum.Actinobacteria.id.400	rs6755383	T	0.06747	0.01191	2.52e-08	18123
phylum	phylum.Actinobacteria.id.400	rs13412397	G	0.0679	0.01193	2.56e-08	18123
phylum	phylum.Actinobacteria.id.400	rs62160860	C	0.09053	0.01612	2.61e-08	18118
phylum	phylum.Actinobacteria.id.400	rs2082729	C	0.06781	0.01196	2.78e-08	18123
phylum	phylum.Actinobacteria.id.400	rs6723108	T	0.05819	0.01099	2.84e-08	18123
phylum	phylum.Actinobacteria.id.400	rs7608045	C	0.06713	0.01191	2.99e-08	18123
phylum	phylum.Actinobacteria.id.400	rs11679508	A	0.06752	0.01193	3.07e-08	18123
phylum	phylum.Actinobacteria.id.400	rs1438305	C	0.06754	0.01196	3.13e-08	18123
phylum	phylum.Actinobacteria.id.400	rs12998016	C	0.06748	0.01197	3.13e-08	18122
phylum	phylum.Actinobacteria.id.400	rs10928542	A	0.06699	0.01191	3.16e-08	18123
phylum	phylum.Actinobacteria.id.400	rs4954276	G	0.06714	0.01191	3.28e-08	18123
phylum	phylum.Actinobacteria.id.400	rs10202489	G	0.0674	0.01194	3.29e-08	18123
phylum	phylum.Actinobacteria.id.400	rs1438304	A	0.06742	0.01196	3.33e-08	18123
phylum	phylum.Actinobacteria.id.400	rs28453840	G	0.06704	0.01195	3.74e-08	18122
phylum	phylum.Actinobacteria.id.400	rs4954279	A	0.06661	0.01191	3.75e-08	18123
phylum	phylum.Actinobacteria.id.400	rs12619365	T	0.06678	0.01195	3.87e-08	18123
phylum	phylum.Actinobacteria.id.400	rs13413639	A	0.0666	0.01191	3.96e-08	18123
phylum	phylum.Actinobacteria.id.400	rs12998387	A	0.06703	0.01195	4e-08	18123
phylum	phylum.Actinobacteria.id.400	rs3213889	A	0.06703	0.01196	4.12e-08	18123
phylum	phylum.Actinobacteria.id.400	rs10192827	G	0.06681	0.01196	4.32e-08	18120
phylum	phylum.Actinobacteria.id.400	rs10195620	A	0.06675	0.01197	4.45e-08	18123
phylum	phylum.Actinobacteria.id.400	rs10173394	C	0.06667	0.01195	4.67e-08	18123
phylum	phylum.Actinobacteria.id.400	rs1438307	G	0.06663	0.01196	4.68e-08	18123
phylum	phylum.Actinobacteria.id.400	rs2680880	A	0.06067	0.01092	5.46e-08	18123
phylum	phylum.Actinobacteria.id.400	rs932206	C	0.05942	0.01094	6.12e-08	17915
phylum	phylum.Actinobacteria.id.400	rs12994270	T	0.06611	0.01195	6.28e-08	18123
phylum	phylum.Actinobacteria.id.400	rs1869829	G	0.06435	0.01182	6.87e-08	18123
phylum	phylum.Actinobacteria.id.400	rs12469709	C	0.06588	0.01197	6.98e-08	18123
phylum	phylum.Actinobacteria.id.400	rs1374329	G	0.06618	0.01215	1.09e-07	18123
phylum	phylum.Actinobacteria.id.400	rs3768998	T	0.08732	0.01644	1.1e-07	18122
phylum	phylum.Actinobacteria.id.400	rs2011946	C	0.06092	0.01133	1.11e-07	18116
phylum	phylum.Actinobacteria.id.400	rs2304599	C	0.06683	0.01233	1.26e-07	18123
phylum	phylum.Actinobacteria.id.400	rs10188066	G	0.06602	0.01232	1.71e-07	18123
phylum	phylum.Actinobacteria.id.400	rs9287442	A	0.06621	0.01228	1.71e-07	18123
phylum	phylum.Actinobacteria.id.400	rs2278544	A	0.06608	0.01229	1.84e-07	18123
phylum	phylum.Actinobacteria.id.400	rs10928545	A	0.06608	0.01228	1.95e-07	18123
phylum	phylum.Actinobacteria.id.400	rs6760329	A	0.0657	0.01232	1.97e-07	18123
phylum	phylum.Actinobacteria.id.400	rs10928554	T	0.08953	0.01658	2.26e-07	17915
phylum	phylum.Actinobacteria.id.400	rs12616520	A	0.06546	0.01228	2.38e-07	18123
phylum	phylum.Actinobacteria.id.400	rs1879087	C	0.10168	0.02165	2.48e-07	11920
phylum	phylum.Actinobacteria.id.400	rs4954513	A	0.08622	0.01648	2.54e-07	18123
phylum	phylum.Actinobacteria.id.400	rs10187402	G	0.06118	0.01186	2.62e-07	18115
phylum	phylum.Actinobacteria.id.400	rs1030764	C	0.06524	0.01233	2.63e-07	18123
phylum	phylum.Actinobacteria.id.400	rs935613	T	0.06135	0.01186	2.68e-07	18123
phylum	phylum.Actinobacteria.id.400	rs4429415	C	0.05737	0.01109	2.74e-07	18123
phylum	phylum.Actinobacteria.id.400	rs16832275	G	0.08293	0.01589	2.96e-07	18123
phylum	phylum.Actinobacteria.id.400	rs2164332	C	0.08225	0.01588	3.4e-07	18123
phylum	phylum.Actinobacteria.id.400	rs3769002	C	0.08455	0.01649	3.83e-07	18123
phylum	phylum.Actinobacteria.id.400	rs4954556	A	0.11306	0.02355	3.83e-07	10790
phylum	phylum.Actinobacteria.id.400	rs56263017	C	0.08453	0.01649	3.83e-07	18123
phylum	phylum.Actinobacteria.id.400	rs10841473	G	-0.05977	0.01171	3.85e-07	18120
phylum	phylum.Actinobacteria.id.400	rs16832156	A	0.08237	0.01591	4.36e-07	18122
phylum	phylum.Actinobacteria.id.400	rs6752519	T	0.08421	0.01646	4.44e-07	18123
phylum	phylum.Actinobacteria.id.400	rs309126	C	0.07976	0.01547	4.5e-07	18123
phylum	phylum.Actinobacteria.id.400	rs2322725	C	0.08129	0.01589	4.53e-07	18123
phylum	phylum.Actinobacteria.id.400	rs16832200	C	0.08148	0.01589	4.56e-07	18123
phylum	phylum.Actinobacteria.id.400	rs3820794	C	0.06368	0.01231	5e-07	18123
phylum	phylum.Actinobacteria.id.400	rs4561607	T	0.05613	0.01115	5.65e-07	18122
phylum	phylum.Actinobacteria.id.400	rs10193348	G	0.07216	0.01494	5.73e-07	18123
phylum	phylum.Actinobacteria.id.400	rs1530559	G	0.05358	0.01086	5.91e-07	17915
phylum	phylum.Actinobacteria.id.400	rs6714750	G	0.06097	0.01198	5.97e-07	17915
phylum	phylum.Actinobacteria.id.400	rs1375132	G	0.05969	0.01184	6.01e-07	18120
phylum	phylum.Actinobacteria.id.400	rs309132	G	0.08357	0.01627	6.01e-07	18123
phylum	phylum.Actinobacteria.id.400	rs3213871	T	0.08315	0.01653	6.06e-07	18123
phylum	phylum.Actinobacteria.id.400	rs7608980	A	0.08407	0.0165	6.2e-07	18123
phylum	phylum.Actinobacteria.id.400	rs12478902	C	0.08142	0.0161	6.42e-07	18121
phylum	phylum.Actinobacteria.id.400	rs11679933	G	0.05717	0.01133	6.46e-07	18116
phylum	phylum.Actinobacteria.id.400	rs7568525	A	0.07133	0.01498	6.54e-07	18123
phylum	phylum.Actinobacteria.id.400	rs12328663	C	0.07169	0.01494	6.62e-07	18123
phylum	phylum.Actinobacteria.id.400	rs16832138	A	0.08372	0.0165	6.79e-07	18123
phylum	phylum.Actinobacteria.id.400	rs10208624	T	0.07118	0.01498	6.98e-07	18123
phylum	phylum.Actinobacteria.id.400	rs6747073	C	0.05929	0.01183	7.06e-07	18120
phylum	phylum.Actinobacteria.id.400	rs6430593	A	0.0809	0.01589	7.15e-07	18123
phylum	phylum.Actinobacteria.id.400	rs2874739	T	0.07165	0.01494	7.24e-07	18123
phylum	phylum.Actinobacteria.id.400	rs10928513	T	0.05241	0.01095	7.39e-07	18122
phylum	phylum.Actinobacteria.id.400	rs3754690	T	0.08538	0.01705	7.41e-07	18123
phylum	phylum.Actinobacteria.id.400	rs56067372	T	0.0834	0.0165	7.42e-07	18123
phylum	phylum.Actinobacteria.id.400	rs56903548	T	0.07153	0.01494	7.72e-07	18123
phylum	phylum.Actinobacteria.id.400	rs7422031	T	0.07151	0.01494	7.94e-07	18123
phylum	phylum.Actinobacteria.id.400	rs4450544	T	0.05509	0.01108	8.03e-07	18123
phylum	phylum.Actinobacteria.id.400	rs1979033	A	0.05113	0.01085	8.53e-07	18116
phylum	phylum.Actinobacteria.id.400	rs13389481	A	0.07234	0.0153	8.74e-07	18120
phylum	phylum.Actinobacteria.id.400	rs7581382	C	-0.0608	0.01346	8.82e-07	16995
phylum	phylum.Actinobacteria.id.400	rs11898045	C	0.07064	0.01495	8.91e-07	18123
phylum	phylum.Actinobacteria.id.400	rs61087958	T	0.07094	0.01496	9.06e-07	18123
phylum	phylum.Actinobacteria.id.400	rs4954220	A	0.07062	0.01498	9.41e-07	18123
phylum	phylum.Actinobacteria.id.400	rs7573600	C	0.07062	0.01495	9.5e-07	18123
phylum	phylum.Actinobacteria.id.400	rs6430561	T	0.0707	0.01498	9.51e-07	18123
phylum	phylum.Actinobacteria.id.400	rs4349285	G	0.05476	0.01109	9.83e-07	18123
phylum	phylum.Actinobacteria.id.400	rs58327215	C	0.07046	0.01498	9.96e-07	18123
phylum	phylum.Actinobacteria.id.400	rs58426504	G	0.0703	0.01495	1.01e-06	18123
phylum	phylum.Actinobacteria.id.400	rs12989104	T	0.05444	0.01113	1.11e-06	18116
phylum	phylum.Actinobacteria.id.400	rs12105842	C	0.05448	0.01111	1.17e-06	18123
phylum	phylum.Actinobacteria.id.400	rs2290518	A	0.07012	0.01495	1.19e-06	18123
phylum	phylum.Actinobacteria.id.400	rs74037001	G	-0.07965	0.01647	1.21e-06	17312
phylum	phylum.Actinobacteria.id.400	rs1842796	A	0.05411	0.01109	1.24e-06	18123
phylum	phylum.Actinobacteria.id.400	rs2016636	A	0.05806	0.01186	1.26e-06	18123
phylum	phylum.Actinobacteria.id.400	rs6741481	G	0.0698	0.01495	1.33e-06	18123
phylum	phylum.Actinobacteria.id.400	rs58697996	A	0.0696	0.01499	1.33e-06	18123
phylum	phylum.Actinobacteria.id.400	rs55634455	C	0.08294	0.01704	1.36e-06	18123
phylum	phylum.Actinobacteria.id.400	rs4530308	C	0.05397	0.01109	1.38e-06	18123
phylum	phylum.Actinobacteria.id.400	rs78141345	A	0.08295	0.01704	1.39e-06	18123
phylum	phylum.Actinobacteria.id.400	rs74266324	A	0.06483	0.01371	1.44e-06	17915
phylum	phylum.Actinobacteria.id.400	rs2164331	T	0.08079	0.01651	1.45e-06	18123
phylum	phylum.Actinobacteria.id.400	rs12465650	G	0.05373	0.01108	1.47e-06	18123
phylum	phylum.Actinobacteria.id.400	rs55888705	A	0.05299	0.01096	1.47e-06	18121
phylum	phylum.Actinobacteria.id.400	rs4954214	T	0.06976	0.015	1.5e-06	18123
phylum	phylum.Actinobacteria.id.400	rs10209482	C	0.06965	0.01516	1.5e-06	18123
phylum	phylum.Actinobacteria.id.400	rs998451	G	0.05007	0.011	1.53e-06	18122
phylum	phylum.Actinobacteria.id.400	rs16855656	G	0.07652	0.01557	1.55e-06	18123
phylum	phylum.Actinobacteria.id.400	rs62168941	T	0.0697	0.01499	1.57e-06	18123
phylum	phylum.Actinobacteria.id.400	rs3754692	C	0.05962	0.01207	1.58e-06	18123
phylum	phylum.Actinobacteria.id.400	rs62168942	C	0.06959	0.01499	1.62e-06	18123
phylum	phylum.Actinobacteria.id.400	rs3769011	T	0.08162	0.01711	1.64e-06	18123
phylum	phylum.Actinobacteria.id.400	rs62160866	G	0.10952	0.02417	1.64e-06	10790
phylum	phylum.Actinobacteria.id.400	rs13427494	A	0.06934	0.01517	1.66e-06	18123
phylum	phylum.Actinobacteria.id.400	rs10167901	T	0.06939	0.015	1.67e-06	18123
phylum	phylum.Actinobacteria.id.400	rs4953947	C	0.06929	0.015	1.68e-06	18123
phylum	phylum.Actinobacteria.id.400	rs1900741	T	0.0637	0.0129	1.69e-06	18123
phylum	phylum.Actinobacteria.id.400	rs4953948	G	0.06921	0.015	1.74e-06	18123
phylum	phylum.Actinobacteria.id.400	rs921859	G	0.0693	0.01499	1.74e-06	18123
phylum	phylum.Actinobacteria.id.400	rs10167809	T	0.06922	0.015	1.75e-06	18123
phylum	phylum.Actinobacteria.id.400	rs10167884	T	0.06922	0.015	1.75e-06	18123
phylum	phylum.Actinobacteria.id.400	rs13410870	A	0.06892	0.01495	1.78e-06	18123
phylum	phylum.Actinobacteria.id.400	rs2017831	T	0.06929	0.01499	1.78e-06	18123
phylum	phylum.Actinobacteria.id.400	rs6738563	T	0.04976	0.01085	1.81e-06	18117
phylum	phylum.Actinobacteria.id.400	rs4954216	A	0.06908	0.015	1.83e-06	18123
phylum	phylum.Actinobacteria.id.400	rs62448869	T	-0.05121	0.01078	1.83e-06	17915
phylum	phylum.Actinobacteria.id.400	rs7601696	A	0.06921	0.01499	1.87e-06	18123
phylum	phylum.Actinobacteria.id.400	rs4954445	A	0.0812	0.01711	1.88e-06	18123
phylum	phylum.Actinobacteria.id.400	rs7577258	A	0.06916	0.01499	1.89e-06	18123
phylum	phylum.Actinobacteria.id.400	rs4953946	G	0.06899	0.015	1.89e-06	18123
phylum	phylum.Actinobacteria.id.400	rs4954217	T	0.06915	0.01499	1.9e-06	18123
phylum	phylum.Actinobacteria.id.400	rs10460330	G	0.05346	0.0111	1.92e-06	18123
phylum	phylum.Actinobacteria.id.400	rs6729961	G	0.09167	0.01958	1.93e-06	15214
phylum	phylum.Actinobacteria.id.400	rs7565268	C	0.06903	0.01499	1.98e-06	18123
phylum	phylum.Actinobacteria.id.400	rs10182750	C	0.06891	0.015	1.99e-06	18123
phylum	phylum.Actinobacteria.id.400	rs4954215	A	0.06896	0.015	2e-06	18123
phylum	phylum.Actinobacteria.id.400	rs13409400	C	0.06894	0.01499	2e-06	18123
phylum	phylum.Actinobacteria.id.400	rs10186594	G	0.06893	0.01499	2.01e-06	18123
phylum	phylum.Actinobacteria.id.400	rs12465088	A	0.05341	0.01115	2.14e-06	18122
phylum	phylum.Actinobacteria.id.400	rs7603805	G	0.06858	0.01494	2.14e-06	18123
phylum	phylum.Actinobacteria.id.400	rs1942055	C	0.04996	0.01099	2.15e-06	18116
phylum	phylum.Actinobacteria.id.400	rs7565149	A	0.06876	0.01499	2.15e-06	18123
phylum	phylum.Actinobacteria.id.400	rs62448871	C	-0.05052	0.01072	2.15e-06	18113
phylum	phylum.Actinobacteria.id.400	rs7601683	T	0.06876	0.01499	2.17e-06	18123
phylum	phylum.Actinobacteria.id.400	rs4954221	A	0.06803	0.01498	2.18e-06	18123
phylum	phylum.Actinobacteria.id.400	rs10496736	G	0.09043	0.01958	2.25e-06	15214
phylum	phylum.Actinobacteria.id.400	rs61470941	C	0.08013	0.01709	2.26e-06	18123
phylum	phylum.Actinobacteria.id.400	rs12233092	A	0.0767	0.01598	2.27e-06	18118
phylum	phylum.Actinobacteria.id.400	rs1482581	C	0.05276	0.01109	2.27e-06	18123
phylum	phylum.Actinobacteria.id.400	rs56174523	C	0.06851	0.015	2.27e-06	18123
phylum	phylum.Actinobacteria.id.400	rs7419356	A	0.05299	0.0111	2.32e-06	18123
phylum	phylum.Actinobacteria.id.400	rs13402112	C	0.06843	0.015	2.32e-06	18123
phylum	phylum.Actinobacteria.id.400	rs11888951	C	0.06836	0.015	2.33e-06	18123
phylum	phylum.Actinobacteria.id.400	rs6760553	G	0.0683	0.015	2.4e-06	18123
phylum	phylum.Actinobacteria.id.400	rs4480940	C	0.05265	0.01108	2.41e-06	18123
phylum	phylum.Actinobacteria.id.400	rs62168934	G	0.06839	0.015	2.42e-06	18123
phylum	phylum.Actinobacteria.id.400	rs13413872	T	0.06827	0.015	2.44e-06	18123
phylum	phylum.Actinobacteria.id.400	rs584226	C	0.07733	0.01614	2.48e-06	18123
phylum	phylum.Actinobacteria.id.400	rs62448887	C	-0.0504	0.01076	2.48e-06	18117
phylum	phylum.Actinobacteria.id.400	rs8047955	A	0.05207	0.01108	2.5e-06	18113
phylum	phylum.Actinobacteria.id.400	rs58080116	G	0.08036	0.0171	2.54e-06	18123
phylum	phylum.Actinobacteria.id.400	rs6430601	T	0.06974	0.01526	2.54e-06	18119
phylum	phylum.Actinobacteria.id.400	rs3739022	A	0.07974	0.0171	2.55e-06	18123
phylum	phylum.Actinobacteria.id.400	rs6742013	C	0.0679	0.01517	2.56e-06	18123
phylum	phylum.Actinobacteria.id.400	rs56211644	C	0.0805	0.01703	2.58e-06	18123
phylum	phylum.Actinobacteria.id.400	rs16831498	C	0.06813	0.0152	2.68e-06	18123
phylum	phylum.Actinobacteria.id.400	rs60376570	A	0.08008	0.01711	2.71e-06	18123
phylum	phylum.Actinobacteria.id.400	rs12992815	G	0.07935	0.01697	2.73e-06	18123
phylum	phylum.Actinobacteria.id.400	rs60350840	G	0.06797	0.015	2.75e-06	18123
phylum	phylum.Actinobacteria.id.400	rs2322812	G	0.07999	0.0171	2.75e-06	18123
phylum	phylum.Actinobacteria.id.400	rs10174944	T	0.06791	0.015	2.77e-06	18122
phylum	phylum.Actinobacteria.id.400	rs60433564	C	0.08966	0.01958	2.8e-06	15214
phylum	phylum.Actinobacteria.id.400	rs13035345	C	0.05243	0.0111	2.85e-06	18123
phylum	phylum.Actinobacteria.id.400	rs57543738	C	0.07977	0.01713	2.85e-06	18123
phylum	phylum.Actinobacteria.id.400	rs13008147	G	-0.05448	0.01224	2.99e-06	16995
phylum	phylum.Actinobacteria.id.400	rs6749119	G	0.06711	0.01494	3.01e-06	18123
phylum	phylum.Actinobacteria.id.400	rs2874874	C	0.07961	0.0171	3.06e-06	18123
phylum	phylum.Actinobacteria.id.400	rs62448870	G	-0.04995	0.01078	3.13e-06	17915
phylum	phylum.Actinobacteria.id.400	rs17293519	G	0.06694	0.01494	3.17e-06	18123
phylum	phylum.Actinobacteria.id.400	rs62287787	T	0.05121	0.01096	3.25e-06	18121
phylum	phylum.Actinobacteria.id.400	rs11897204	C	0.06697	0.01495	3.3e-06	18123
phylum	phylum.Actinobacteria.id.400	rs55912948	G	0.05092	0.01091	3.4e-06	18122
phylum	phylum.Actinobacteria.id.400	rs4954633	T	0.08718	0.01944	3.46e-06	15214
phylum	phylum.Actinobacteria.id.400	rs34284163	A	-0.06265	0.01363	3.7e-06	18120
phylum	phylum.Actinobacteria.id.400	rs11884903	C	0.06691	0.01514	3.71e-06	18123
phylum	phylum.Actinobacteria.id.400	rs6706466	G	0.0664	0.01495	3.76e-06	18123
phylum	phylum.Actinobacteria.id.400	rs2305248	G	0.06631	0.01495	3.79e-06	18123
phylum	phylum.Actinobacteria.id.400	rs2874834	G	0.05768	0.01211	3.92e-06	18123
phylum	phylum.Actinobacteria.id.400	rs6739713	G	0.0571	0.01208	4.06e-06	18123
phylum	phylum.Actinobacteria.id.400	rs9833771	T	0.04873	0.01062	4.24e-06	18123
phylum	phylum.Actinobacteria.id.400	rs60475440	C	0.05024	0.01091	4.55e-06	18122
phylum	phylum.Actinobacteria.id.400	rs80274970	T	0.08572	0.01857	4.58e-06	17625
phylum	phylum.Actinobacteria.id.400	rs6709763	A	0.06634	0.015	4.58e-06	18123
phylum	phylum.Actinobacteria.id.400	rs55657163	A	0.05044	0.01098	4.61e-06	18121
phylum	phylum.Actinobacteria.id.400	rs57074605	C	0.05021	0.01091	4.62e-06	18122
phylum	phylum.Actinobacteria.id.400	rs7594509	T	0.06542	0.01498	4.69e-06	18123
phylum	phylum.Actinobacteria.id.400	rs72972104	A	0.08589	0.01945	4.7e-06	15214
phylum	phylum.Actinobacteria.id.400	rs1397793	G	-0.05146	0.01112	4.77e-06	17915
phylum	phylum.Actinobacteria.id.400	rs6721838	G	0.06561	0.01502	4.79e-06	18123
phylum	phylum.Actinobacteria.id.400	rs57829242	G	0.06636	0.01514	4.88e-06	18123
phylum	phylum.Actinobacteria.id.400	rs11897217	T	0.06516	0.01498	4.93e-06	18123
phylum	phylum.Actinobacteria.id.400	rs7605229	T	0.06627	0.01517	4.93e-06	18123
phylum	phylum.Actinobacteria.id.400	rs67856226	G	0.05006	0.01091	4.99e-06	18122
phylum	phylum.Actinobacteria.id.400	rs13006808	C	0.05158	0.01142	5.04e-06	18117
phylum	phylum.Actinobacteria.id.400	rs1551497	C	0.066	0.015	5.1e-06	18122
phylum	phylum.Actinobacteria.id.400	rs58764609	T	0.04989	0.01091	5.31e-06	18122
phylum	phylum.Actinobacteria.id.400	rs6496870	T	0.05044	0.01134	5.49e-06	18123
phylum	phylum.Actinobacteria.id.400	rs857444	C	0.04971	0.01095	5.52e-06	18121
phylum	phylum.Actinobacteria.id.400	rs6705610	G	0.06472	0.01495	5.59e-06	18123
phylum	phylum.Actinobacteria.id.400	rs11890844	G	0.06565	0.01502	5.63e-06	18122
phylum	phylum.Actinobacteria.id.400	rs13402101	A	0.06565	0.01502	5.67e-06	18122
phylum	phylum.Actinobacteria.id.400	rs13399376	G	0.06565	0.01502	5.67e-06	18122
phylum	phylum.Actinobacteria.id.400	rs12528285	C	0.08058	0.01801	5.83e-06	18123
phylum	phylum.Actinobacteria.id.400	rs56369660	G	0.06529	0.01495	5.92e-06	18123
phylum	phylum.Actinobacteria.id.400	rs4954226	C	0.06569	0.01514	5.95e-06	18123
phylum	phylum.Actinobacteria.id.400	rs6704561	T	0.05352	0.0117	5.98e-06	17915
phylum	phylum.Actinobacteria.id.400	rs35215526	A	0.08148	0.01776	6.02e-06	18117
phylum	phylum.Actinobacteria.id.400	rs72970286	G	0.08647	0.01928	6.03e-06	15212
phylum	phylum.Actinobacteria.id.400	rs4954242	G	0.06658	0.01525	6.09e-06	18123
phylum	phylum.Actinobacteria.id.400	rs62170081	G	0.08632	0.01958	6.51e-06	15214
phylum	phylum.Actinobacteria.id.400	rs6737635	T	0.06522	0.015	6.66e-06	18123
phylum	phylum.Actinobacteria.id.400	rs2322445	A	0.06437	0.01497	6.69e-06	18123
phylum	phylum.Actinobacteria.id.400	rs62287783	A	0.04932	0.01091	6.86e-06	18122
phylum	phylum.Actinobacteria.id.400	rs16831264	C	0.0649	0.01496	6.96e-06	18122
phylum	phylum.Actinobacteria.id.400	rs4954570	C	0.05392	0.01218	7.04e-06	18119
phylum	phylum.Actinobacteria.id.400	rs1441337	T	0.0506	0.01156	7.53e-06	18122
phylum	phylum.Actinobacteria.id.400	rs62287786	G	0.04908	0.01091	7.55e-06	18122
phylum	phylum.Actinobacteria.id.400	rs10513350	C	0.09132	0.01971	7.71e-06	16796
phylum	phylum.Actinobacteria.id.400	rs7673556	C	0.04911	0.01092	7.71e-06	18120
phylum	phylum.Actinobacteria.id.400	rs13408096	T	0.06454	0.01497	7.87e-06	18122
phylum	phylum.Actinobacteria.id.400	rs10871420	G	0.04928	0.01103	8.01e-06	18123
phylum	phylum.Actinobacteria.id.400	rs4954213	T	0.06455	0.01497	8.11e-06	18122
phylum	phylum.Actinobacteria.id.400	rs6745996	G	0.06768	0.01579	8.16e-06	18123
phylum	phylum.Actinobacteria.id.400	rs62287778	C	0.04894	0.01092	8.16e-06	18119
phylum	phylum.Actinobacteria.id.400	rs6727889	T	0.06497	0.01518	8.27e-06	18123
phylum	phylum.Actinobacteria.id.400	rs62168847	C	0.07958	0.01767	8.37e-06	18117
phylum	phylum.Actinobacteria.id.400	rs28539813	T	0.04883	0.01092	8.44e-06	18121
phylum	phylum.Actinobacteria.id.400	rs28385412	T	0.04871	0.01091	8.68e-06	18123
phylum	phylum.Actinobacteria.id.400	rs10932451	G	0.04944	0.01105	8.72e-06	18123
phylum	phylum.Actinobacteria.id.400	rs80124826	T	-0.12419	0.02786	8.75e-06	11999
phylum	phylum.Actinobacteria.id.400	rs872151	T	0.07421	0.01684	8.77e-06	18123
phylum	phylum.Actinobacteria.id.400	rs62287785	A	0.0487	0.01091	8.87e-06	18122
phylum	phylum.Actinobacteria.id.400	rs13192624	T	-0.05214	0.01173	9.1e-06	18118
phylum	phylum.Actinobacteria.id.400	rs4312299	C	0.04878	0.01104	9.37e-06	18115
phylum	phylum.Actinobacteria.id.400	rs75211493	G	0.0838	0.01842	9.38e-06	16738
phylum	phylum.Actinobacteria.id.400	rs4954555	C	0.09074	0.02123	9.64e-06	12795
phylum	phylum.Actinobacteria.id.400	rs76355910	T	0.05797	0.01314	9.66e-06	18121
phylum	phylum.Actinobacteria.id.400	rs60274701	A	0.07511	0.01692	9.71e-06	18122
phylum	phylum.Actinobacteria.id.400	rs11936212	C	0.04845	0.01091	9.73e-06	18123
phylum	phylum.Actinobacteria.id.400	rs6743026	T	0.05883	0.01342	9.79e-06	18008
phylum	phylum.Actinobacteria.id.400	rs638382	T	-0.04831	0.01108	9.85e-06	17313
phylum	phylum.Actinobacteria.id.400	rs10200912	A	0.04916	0.01105	9.87e-06	18113
phylum	phylum.Actinobacteria.id.400	rs73659022	T	0.08999	0.01968	9.9e-06	16796
phylum	phylum.Bacteroidetes.id.905	rs73846128	A	-0.06672	0.01331	3.92e-07	18468
phylum	phylum.Bacteroidetes.id.905	rs7631304	G	-0.06625	0.01326	4.01e-07	18468
phylum	phylum.Bacteroidetes.id.905	rs73512608	G	-0.12039	0.02356	4.31e-07	11483
phylum	phylum.Bacteroidetes.id.905	rs55773148	G	-0.11995	0.02356	4.81e-07	11483
phylum	phylum.Bacteroidetes.id.905	rs11929346	C	-0.06549	0.01325	5.51e-07	18468
phylum	phylum.Bacteroidetes.id.905	rs55993203	A	-0.11922	0.02356	5.73e-07	11483
phylum	phylum.Bacteroidetes.id.905	rs35800684	A	-0.06519	0.01325	6.11e-07	18468
phylum	phylum.Bacteroidetes.id.905	rs60610351	A	-0.11908	0.02356	6.23e-07	11483
phylum	phylum.Bacteroidetes.id.905	rs7611599	T	-0.06501	0.01326	6.48e-07	18468
phylum	phylum.Bacteroidetes.id.905	rs56358950	C	-0.11893	0.02356	6.88e-07	11483
phylum	phylum.Bacteroidetes.id.905	rs58269684	T	-0.11861	0.02356	7.17e-07	11483
phylum	phylum.Bacteroidetes.id.905	rs74090639	A	-0.11879	0.02356	7.2e-07	11483
phylum	phylum.Bacteroidetes.id.905	rs74937713	T	-0.06462	0.01319	7.51e-07	18460
phylum	phylum.Bacteroidetes.id.905	rs112343530	C	-0.11694	0.02357	8.14e-07	11483
phylum	phylum.Bacteroidetes.id.905	rs7629132	T	-0.06438	0.01319	8.22e-07	18459
phylum	phylum.Bacteroidetes.id.905	rs58298316	G	-0.11777	0.02356	8.6e-07	11483
phylum	phylum.Bacteroidetes.id.905	rs2210451	G	-0.11723	0.02357	8.65e-07	11483
phylum	phylum.Bacteroidetes.id.905	rs74090627	T	-0.11716	0.02357	8.77e-07	11483
phylum	phylum.Bacteroidetes.id.905	rs7337863	A	-0.11631	0.02375	8.78e-07	11483
phylum	phylum.Bacteroidetes.id.905	rs2150960	C	-0.11706	0.02357	8.81e-07	11483
phylum	phylum.Bacteroidetes.id.905	rs2210454	T	-0.1173	0.02357	8.96e-07	11483
phylum	phylum.Bacteroidetes.id.905	rs112675712	C	-0.11623	0.02357	8.96e-07	11483
phylum	phylum.Bacteroidetes.id.905	rs60614038	A	-0.11734	0.02356	9.57e-07	11483
phylum	phylum.Bacteroidetes.id.905	rs17085771	T	-0.11723	0.02354	9.6e-07	11483
phylum	phylum.Bacteroidetes.id.905	rs73846120	G	-0.06435	0.01331	9.72e-07	18468
phylum	phylum.Bacteroidetes.id.905	rs11920519	G	-0.06392	0.01317	9.75e-07	18465
phylum	phylum.Bacteroidetes.id.905	rs56949730	G	-0.11663	0.02357	9.81e-07	11483
phylum	phylum.Bacteroidetes.id.905	rs71322866	C	-0.06434	0.0133	9.86e-07	18468
phylum	phylum.Bacteroidetes.id.905	rs12486528	A	-0.06467	0.01339	9.92e-07	18468
phylum	phylum.Bacteroidetes.id.905	rs80015632	G	-0.11653	0.02357	1.01e-06	11483
phylum	phylum.Bacteroidetes.id.905	rs9788409	C	-0.11699	0.02354	1.01e-06	11483
phylum	phylum.Bacteroidetes.id.905	rs2210452	A	-0.11629	0.02357	1.02e-06	11483
phylum	phylum.Bacteroidetes.id.905	rs36076607	C	-0.06342	0.01314	1.02e-06	18468
phylum	phylum.Bacteroidetes.id.905	rs11916046	A	-0.06384	0.0132	1.04e-06	18468
phylum	phylum.Bacteroidetes.id.905	rs1996069	C	-0.06416	0.01329	1.07e-06	18468
phylum	phylum.Bacteroidetes.id.905	rs17085818	C	-0.11648	0.02353	1.11e-06	11483
phylum	phylum.Bacteroidetes.id.905	rs111845179	T	0.10196	0.02133	1.18e-06	16527
phylum	phylum.Bacteroidetes.id.905	rs73975615	G	-0.20716	0.04426	1.2e-06	3350
phylum	phylum.Bacteroidetes.id.905	rs34519192	G	-0.06334	0.01318	1.21e-06	18457
phylum	phylum.Bacteroidetes.id.905	rs1040016	T	-0.06331	0.01319	1.26e-06	18468
phylum	phylum.Bacteroidetes.id.905	rs12938514	A	-0.20109	0.0416	1.27e-06	3350
phylum	phylum.Bacteroidetes.id.905	rs2346325	G	-0.06325	0.01319	1.29e-06	18468
phylum	phylum.Bacteroidetes.id.905	rs6794198	T	-0.06318	0.01323	1.29e-06	18457
phylum	phylum.Bacteroidetes.id.905	rs35532963	G	-0.0632	0.01318	1.3e-06	18457
phylum	phylum.Bacteroidetes.id.905	rs907713	C	-0.06352	0.0133	1.31e-06	18468
phylum	phylum.Bacteroidetes.id.905	rs17085798	A	-0.11542	0.02354	1.33e-06	11483
phylum	phylum.Bacteroidetes.id.905	rs2346324	G	-0.06315	0.01319	1.35e-06	18468
phylum	phylum.Bacteroidetes.id.905	rs11916939	A	-0.06311	0.01321	1.38e-06	18468
phylum	phylum.Bacteroidetes.id.905	rs71322864	A	-0.06294	0.01323	1.43e-06	18457
phylum	phylum.Bacteroidetes.id.905	rs12496485	A	-0.06341	0.01332	1.43e-06	18468
phylum	phylum.Bacteroidetes.id.905	rs3946805	G	-0.06293	0.01319	1.44e-06	18468
phylum	phylum.Bacteroidetes.id.905	rs34922683	T	-0.06304	0.01321	1.46e-06	18468
phylum	phylum.Bacteroidetes.id.905	rs13100590	C	-0.06278	0.01319	1.55e-06	18468
phylum	phylum.Bacteroidetes.id.905	rs34046877	C	-0.06257	0.01321	1.58e-06	18457
phylum	phylum.Bacteroidetes.id.905	rs17026821	C	-0.06269	0.01319	1.6e-06	18468
phylum	phylum.Bacteroidetes.id.905	rs35176045	T	-0.06248	0.01326	1.67e-06	18468
phylum	phylum.Bacteroidetes.id.905	rs7338117	G	-0.11394	0.02374	1.68e-06	11483
phylum	phylum.Bacteroidetes.id.905	rs11871360	G	-0.20378	0.04418	1.7e-06	3350
phylum	phylum.Bacteroidetes.id.905	rs13060907	A	-0.06258	0.01324	1.71e-06	18466
phylum	phylum.Bacteroidetes.id.905	rs17085738	G	-0.11394	0.02373	1.71e-06	11483
phylum	phylum.Bacteroidetes.id.905	rs17085746	G	-0.11394	0.02373	1.71e-06	11483
phylum	phylum.Bacteroidetes.id.905	rs2225529	T	-0.11381	0.02375	1.73e-06	11475
phylum	phylum.Bacteroidetes.id.905	rs4474577	A	-0.11648	0.02427	1.82e-06	11002
phylum	phylum.Bacteroidetes.id.905	rs2032750	T	-0.05072	0.01064	1.86e-06	17987
phylum	phylum.Bacteroidetes.id.905	rs6777119	C	-0.06222	0.01319	1.87e-06	18468
phylum	phylum.Bacteroidetes.id.905	rs17026797	T	-0.06217	0.01321	2.05e-06	18466
phylum	phylum.Bacteroidetes.id.905	rs73510191	C	-0.11341	0.02357	2.1e-06	11480
phylum	phylum.Bacteroidetes.id.905	rs6791217	T	-0.06196	0.01325	2.18e-06	18466
phylum	phylum.Bacteroidetes.id.905	rs13097740	A	-0.06142	0.01321	2.23e-06	18466
phylum	phylum.Bacteroidetes.id.905	rs73510178	A	-0.11249	0.02375	2.23e-06	11483
phylum	phylum.Bacteroidetes.id.905	rs35665203	C	-0.06214	0.01332	2.27e-06	18468
phylum	phylum.Bacteroidetes.id.905	rs60660711	A	-0.11258	0.0237	2.3e-06	11481
phylum	phylum.Bacteroidetes.id.905	rs60722059	G	-0.11238	0.02375	2.32e-06	11483
phylum	phylum.Bacteroidetes.id.905	rs61070599	T	-0.11263	0.02373	2.43e-06	11483
phylum	phylum.Bacteroidetes.id.905	rs56335733	T	-0.11287	0.02373	2.48e-06	11483
phylum	phylum.Bacteroidetes.id.905	rs1996068	G	-0.06157	0.01319	2.5e-06	18466
phylum	phylum.Bacteroidetes.id.905	rs60475411	C	-0.06131	0.01316	2.51e-06	18457
phylum	phylum.Bacteroidetes.id.905	rs74090631	G	-0.11197	0.02375	2.59e-06	11483
phylum	phylum.Bacteroidetes.id.905	rs73510184	T	-0.11197	0.02375	2.59e-06	11483
phylum	phylum.Bacteroidetes.id.905	rs7546249	T	-0.05536	0.0118	2.6e-06	18467
phylum	phylum.Bacteroidetes.id.905	rs73512626	A	-0.11218	0.02371	2.6e-06	11483
phylum	phylum.Bacteroidetes.id.905	rs60869989	A	-0.11195	0.02373	2.69e-06	11483
phylum	phylum.Bacteroidetes.id.905	rs71322865	T	-0.06047	0.01314	2.75e-06	18468
phylum	phylum.Bacteroidetes.id.905	rs7337151	C	-0.11171	0.02375	2.77e-06	11483
phylum	phylum.Bacteroidetes.id.905	rs74090626	G	-0.11161	0.02374	2.81e-06	11483
phylum	phylum.Bacteroidetes.id.905	rs60814075	T	-0.11152	0.02374	2.81e-06	11483
phylum	phylum.Bacteroidetes.id.905	rs34986288	A	-0.06178	0.01349	2.9e-06	18463
phylum	phylum.Bacteroidetes.id.905	rs61289215	T	-0.11189	0.02373	2.93e-06	11483
phylum	phylum.Bacteroidetes.id.905	rs7320487	C	-0.11085	0.02374	3e-06	11483
phylum	phylum.Bacteroidetes.id.905	rs7319197	G	-0.11083	0.02373	3e-06	11483
phylum	phylum.Bacteroidetes.id.905	rs73846124	A	-0.06084	0.01326	3.1e-06	18468
phylum	phylum.Bacteroidetes.id.905	rs7491419	G	-0.11126	0.02375	3.12e-06	11483
phylum	phylum.Bacteroidetes.id.905	rs60954548	G	-0.1113	0.02371	3.24e-06	11483
phylum	phylum.Bacteroidetes.id.905	rs75808613	A	-0.11069	0.02375	3.42e-06	11483
phylum	phylum.Bacteroidetes.id.905	rs78745799	T	-0.11069	0.02375	3.42e-06	11483
phylum	phylum.Bacteroidetes.id.905	rs1014718	A	-0.05506	0.01187	3.45e-06	18468
phylum	phylum.Bacteroidetes.id.905	rs17085756	A	-0.11079	0.02371	3.56e-06	11483
phylum	phylum.Bacteroidetes.id.905	rs1888900	C	-0.11079	0.02357	3.64e-06	11483
phylum	phylum.Bacteroidetes.id.905	rs17085776	G	-0.11078	0.02371	3.65e-06	11483
phylum	phylum.Bacteroidetes.id.905	rs2183908	C	-0.10981	0.02374	3.69e-06	11483
phylum	phylum.Bacteroidetes.id.905	rs1555070	T	-0.05472	0.01184	3.76e-06	18463
phylum	phylum.Bacteroidetes.id.905	rs74090642	G	-0.11069	0.02373	3.78e-06	11483
phylum	phylum.Bacteroidetes.id.905	rs17085809	G	-0.11018	0.0237	3.79e-06	11483
phylum	phylum.Bacteroidetes.id.905	rs17085765	C	-0.1105	0.02371	3.87e-06	11483
phylum	phylum.Bacteroidetes.id.905	rs17085785	T	-0.11022	0.02371	3.94e-06	11483
phylum	phylum.Bacteroidetes.id.905	rs13291169	C	0.06833	0.01481	3.97e-06	17647
phylum	phylum.Bacteroidetes.id.905	rs1022523	G	-0.05433	0.01181	4.12e-06	18467
phylum	phylum.Bacteroidetes.id.905	rs2138406	T	0.05965	0.01312	4.14e-06	18467
phylum	phylum.Bacteroidetes.id.905	rs17085791	C	-0.1094	0.0237	4.44e-06	11483
phylum	phylum.Bacteroidetes.id.905	rs13291434	T	0.06877	0.01491	4.6e-06	17534
phylum	phylum.Bacteroidetes.id.905	rs2875575	C	-0.10963	0.02359	4.61e-06	11483
phylum	phylum.Bacteroidetes.id.905	rs73510192	C	-0.10998	0.02406	4.65e-06	11002
phylum	phylum.Bacteroidetes.id.905	rs59082732	G	-0.10971	0.02371	4.72e-06	11483
phylum	phylum.Bacteroidetes.id.905	rs12486971	C	-0.06107	0.01358	4.82e-06	18461
phylum	phylum.Bacteroidetes.id.905	rs1325597	T	-0.05404	0.01185	4.83e-06	18468
phylum	phylum.Bacteroidetes.id.905	rs1888899	T	-0.10966	0.02358	4.86e-06	11483
phylum	phylum.Bacteroidetes.id.905	rs7857688	A	0.06355	0.014	5.04e-06	17657
phylum	phylum.Bacteroidetes.id.905	rs7157380	C	0.09559	0.02123	5.31e-06	17431
phylum	phylum.Bacteroidetes.id.905	rs17343978	A	-0.05599	0.01198	5.71e-06	18468
phylum	phylum.Bacteroidetes.id.905	rs73510188	A	-0.10864	0.02406	5.85e-06	11002
phylum	phylum.Bacteroidetes.id.905	rs73510190	C	-0.10864	0.02406	5.85e-06	11002
phylum	phylum.Bacteroidetes.id.905	rs929878	C	-0.05381	0.01211	6.53e-06	18468
phylum	phylum.Bacteroidetes.id.905	rs73975618	G	-0.18926	0.0428	6.77e-06	3350
phylum	phylum.Bacteroidetes.id.905	rs72706335	T	-0.22319	0.04934	7.13e-06	3820
phylum	phylum.Bacteroidetes.id.905	rs7999780	G	0.05473	0.01236	7.68e-06	18458
phylum	phylum.Bacteroidetes.id.905	rs10451505	A	-0.05287	0.01221	7.87e-06	17987
phylum	phylum.Bacteroidetes.id.905	rs79037	A	-0.05511	0.01198	7.95e-06	18468
phylum	phylum.Bacteroidetes.id.905	rs9648077	T	-0.04788	0.0107	8.1e-06	18464
phylum	phylum.Bacteroidetes.id.905	rs6586324	T	0.04737	0.01051	8.17e-06	18465
phylum	phylum.Bacteroidetes.id.905	rs62531359	T	0.06561	0.01493	8.26e-06	18454
phylum	phylum.Bacteroidetes.id.905	rs34380401	C	-0.05941	0.01358	8.74e-06	18461
phylum	phylum.Bacteroidetes.id.905	rs62575403	C	0.13602	0.03084	8.9e-06	9802
phylum	phylum.Bacteroidetes.id.905	rs2418267	A	0.05936	0.0135	1e-05	17657
phylum	phylum.Cyanobacteria.id.1500	rs2005426	A	-0.14086	0.0268	1.48e-07	6997
phylum	phylum.Cyanobacteria.id.1500	rs789068	G	-0.11119	0.0212	1.48e-07	7189
phylum	phylum.Cyanobacteria.id.1500	rs789069	A	-0.1108	0.02124	1.73e-07	7189
phylum	phylum.Cyanobacteria.id.1500	rs9864379	T	-0.13907	0.02671	1.8e-07	7001
phylum	phylum.Cyanobacteria.id.1500	rs789067	T	-0.11048	0.02121	1.82e-07	7187
phylum	phylum.Cyanobacteria.id.1500	rs9830438	C	-0.13839	0.02671	2.05e-07	7001
phylum	phylum.Cyanobacteria.id.1500	rs900188	G	-0.13801	0.02671	2.51e-07	7000
phylum	phylum.Cyanobacteria.id.1500	rs789063	G	-0.1041	0.02066	6.61e-07	7197
phylum	phylum.Cyanobacteria.id.1500	rs67057512	A	-0.10711	0.0213	7.49e-07	7194
phylum	phylum.Cyanobacteria.id.1500	rs66464540	A	-0.10358	0.02086	1.06e-06	7189
phylum	phylum.Cyanobacteria.id.1500	rs789073	A	-0.1018	0.02069	1.09e-06	7196
phylum	phylum.Cyanobacteria.id.1500	rs9864035	A	-0.12956	0.0267	1.11e-06	6999
phylum	phylum.Cyanobacteria.id.1500	rs76531781	T	-0.23499	0.04877	1.62e-06	3737
phylum	phylum.Cyanobacteria.id.1500	rs789061	A	-0.1006	0.02067	1.77e-06	7196
phylum	phylum.Cyanobacteria.id.1500	rs9883109	C	-0.1257	0.02663	2.12e-06	7001
phylum	phylum.Cyanobacteria.id.1500	rs12493406	T	-0.12703	0.02668	2.87e-06	7001
phylum	phylum.Cyanobacteria.id.1500	rs13062781	A	-0.12015	0.02594	2.99e-06	6998
phylum	phylum.Cyanobacteria.id.1500	rs6773199	A	-0.12292	0.02617	3.04e-06	6999
phylum	phylum.Cyanobacteria.id.1500	rs12486770	A	-0.12627	0.02668	3.28e-06	7001
phylum	phylum.Cyanobacteria.id.1500	rs62231951	T	-0.12608	0.02668	3.37e-06	7001
phylum	phylum.Cyanobacteria.id.1500	rs6442436	T	-0.12276	0.0266	3.52e-06	7000
phylum	phylum.Cyanobacteria.id.1500	rs6780959	G	-0.1225	0.0266	3.61e-06	7000
phylum	phylum.Cyanobacteria.id.1500	rs9748924	T	-0.10007	0.02127	3.68e-06	7195
phylum	phylum.Cyanobacteria.id.1500	rs1010755	T	-0.12233	0.02658	3.8e-06	7001
phylum	phylum.Cyanobacteria.id.1500	rs13072505	G	-0.12219	0.02659	3.85e-06	7001
phylum	phylum.Cyanobacteria.id.1500	rs145461062	T	-0.09985	0.02127	3.89e-06	7195
phylum	phylum.Cyanobacteria.id.1500	rs9863760	T	-0.12011	0.02597	3.9e-06	7000
phylum	phylum.Cyanobacteria.id.1500	rs7148504	G	0.08149	0.01757	3.97e-06	7197
phylum	phylum.Cyanobacteria.id.1500	rs17039205	G	-0.12166	0.0266	4.03e-06	7001
phylum	phylum.Cyanobacteria.id.1500	rs17039208	C	-0.12125	0.02659	4.28e-06	7001
phylum	phylum.Cyanobacteria.id.1500	rs13095126	C	-0.12151	0.0266	4.45e-06	7001
phylum	phylum.Cyanobacteria.id.1500	rs13072444	A	-0.12142	0.0266	4.51e-06	7001
phylum	phylum.Cyanobacteria.id.1500	rs584122	C	-0.14996	0.03244	4.54e-06	7001
phylum	phylum.Cyanobacteria.id.1500	rs10510427	A	-0.1228	0.02638	4.79e-06	7001
phylum	phylum.Cyanobacteria.id.1500	rs13072729	C	-0.1217	0.02662	4.82e-06	6999
phylum	phylum.Cyanobacteria.id.1500	rs13098772	A	-0.12278	0.02664	4.87e-06	6999
phylum	phylum.Cyanobacteria.id.1500	rs2314810	C	-0.21473	0.04601	4.95e-06	4013
phylum	phylum.Cyanobacteria.id.1500	rs13072359	C	-0.12083	0.0266	5.06e-06	7001
phylum	phylum.Cyanobacteria.id.1500	rs13088024	A	-0.12046	0.0266	5.27e-06	7001
phylum	phylum.Cyanobacteria.id.1500	rs77174685	C	-0.24875	0.05389	5.36e-06	3157
phylum	phylum.Cyanobacteria.id.1500	rs12714903	T	-0.12024	0.0266	5.43e-06	7001
phylum	phylum.Cyanobacteria.id.1500	rs13060131	T	-0.12025	0.0266	5.43e-06	7001
phylum	phylum.Cyanobacteria.id.1500	rs12714902	A	-0.12026	0.0266	5.44e-06	7001
phylum	phylum.Cyanobacteria.id.1500	rs12714900	T	-0.12014	0.0266	5.51e-06	7001
phylum	phylum.Cyanobacteria.id.1500	rs615396	G	-0.14776	0.03244	5.64e-06	7001
phylum	phylum.Cyanobacteria.id.1500	rs1567601	A	-0.09874	0.02155	5.82e-06	6761
phylum	phylum.Cyanobacteria.id.1500	rs13072044	T	-0.12232	0.02727	6.13e-06	6565
phylum	phylum.Cyanobacteria.id.1500	rs12491989	G	-0.12017	0.02665	6.14e-06	7001
phylum	phylum.Cyanobacteria.id.1500	rs2553290	A	0.0934	0.02015	6.25e-06	7192
phylum	phylum.Cyanobacteria.id.1500	rs4407129	T	-0.09492	0.02069	6.3e-06	7197
phylum	phylum.Cyanobacteria.id.1500	rs4494631	G	-0.09473	0.02068	6.33e-06	7196
phylum	phylum.Cyanobacteria.id.1500	rs545090	C	-0.14684	0.03244	6.58e-06	7001
phylum	phylum.Cyanobacteria.id.1500	rs616178	A	-0.14642	0.03244	6.83e-06	7001
phylum	phylum.Cyanobacteria.id.1500	rs33957528	T	-0.07751	0.01743	7.93e-06	6761
phylum	phylum.Cyanobacteria.id.1500	rs7644367	A	-0.1178	0.02659	8.01e-06	7001
phylum	phylum.Cyanobacteria.id.1500	rs789050	A	-0.09628	0.02123	8.46e-06	7192
phylum	phylum.Cyanobacteria.id.1500	rs9832125	T	-0.11231	0.0258	9.04e-06	7000
phylum	phylum.Cyanobacteria.id.1500	rs2608306	G	0.09171	0.02015	9.18e-06	7197
phylum	phylum.Cyanobacteria.id.1500	rs2608309	A	0.0915	0.02016	9.81e-06	7197
phylum	phylum.Cyanobacteria.id.1500	rs12555298	G	0.09599	0.02182	9.93e-06	7175
phylum	phylum.Euryarchaeota.id.55	rs10202904	T	-0.11599	0.02303	6.19e-07	3861
phylum	phylum.Euryarchaeota.id.55	rs10206171	T	-0.11244	0.02473	6.58e-06	3483
phylum	phylum.Euryarchaeota.id.55	rs11022995	G	-0.10373	0.02289	7.73e-06	3864
phylum	phylum.Euryarchaeota.id.55	rs11147839	A	0.21077	0.04369	1.75e-06	3662
phylum	phylum.Euryarchaeota.id.55	rs12155661	T	-0.11677	0.02644	9.15e-06	3855
phylum	phylum.Euryarchaeota.id.55	rs12711690	A	-0.10813	0.02304	3.44e-06	3857
phylum	phylum.Euryarchaeota.id.55	rs1869500	C	-0.11394	0.02303	9.85e-07	3858
phylum	phylum.Euryarchaeota.id.55	rs34928225	T	0.19977	0.04254	4.34e-06	3483
phylum	phylum.Euryarchaeota.id.55	rs3923545	C	0.20855	0.04369	1.88e-06	3661
phylum	phylum.Euryarchaeota.id.55	rs41288287	T	0.20064	0.04358	5.39e-06	3664
phylum	phylum.Euryarchaeota.id.55	rs45498998	G	-0.13188	0.02923	5.32e-06	3850
phylum	phylum.Euryarchaeota.id.55	rs45567540	C	-0.12954	0.02925	7.72e-06	3852
phylum	phylum.Euryarchaeota.id.55	rs4848258	T	-0.10488	0.02304	6.62e-06	3861
phylum	phylum.Euryarchaeota.id.55	rs4848970	T	0.11479	0.02389	1.51e-06	3862
phylum	phylum.Euryarchaeota.id.55	rs56001610	A	-0.18588	0.04109	9.95e-06	3544
phylum	phylum.Euryarchaeota.id.55	rs56131665	G	0.17676	0.03858	5.3e-06	3736
phylum	phylum.Euryarchaeota.id.55	rs56209241	A	-0.19377	0.04153	4.86e-06	3501
phylum	phylum.Euryarchaeota.id.55	rs58106718	T	-0.18202	0.0406	9.41e-06	3546
phylum	phylum.Euryarchaeota.id.55	rs6064552	T	-0.12361	0.02758	9.34e-06	3775
phylum	phylum.Euryarchaeota.id.55	rs62240373	A	-0.19032	0.04113	5.93e-06	3544
phylum	phylum.Euryarchaeota.id.55	rs62240380	T	-0.18397	0.04057	7.63e-06	3546
phylum	phylum.Euryarchaeota.id.55	rs62240384	T	-0.18672	0.04061	5.72e-06	3546
phylum	phylum.Euryarchaeota.id.55	rs62240385	G	-0.19165	0.04116	4.85e-06	3503
phylum	phylum.Euryarchaeota.id.55	rs62240388	G	-0.18683	0.04111	7.62e-06	3503
phylum	phylum.Euryarchaeota.id.55	rs62241832	A	-0.18801	0.04123	8.23e-06	3544
phylum	phylum.Euryarchaeota.id.55	rs62241834	T	-0.19233	0.0412	5.07e-06	3544
phylum	phylum.Euryarchaeota.id.55	rs62241835	G	-0.19392	0.04106	3.78e-06	3544
phylum	phylum.Euryarchaeota.id.55	rs62241836	T	-0.19379	0.04114	3.76e-06	3544
phylum	phylum.Euryarchaeota.id.55	rs62241844	C	-0.18598	0.04109	9.95e-06	3544
phylum	phylum.Euryarchaeota.id.55	rs62241845	A	-0.18598	0.04109	9.95e-06	3544
phylum	phylum.Euryarchaeota.id.55	rs6508769	T	0.15053	0.03371	8.13e-06	3483
phylum	phylum.Euryarchaeota.id.55	rs6541968	C	-0.10581	0.02302	5.41e-06	3864
phylum	phylum.Euryarchaeota.id.55	rs6776814	T	-0.18481	0.04038	7.12e-06	3546
phylum	phylum.Euryarchaeota.id.55	rs6784384	A	-0.18715	0.04061	5.46e-06	3546
phylum	phylum.Euryarchaeota.id.55	rs7015093	G	-0.11811	0.02644	7.2e-06	3855
phylum	phylum.Euryarchaeota.id.55	rs73031978	C	-0.19752	0.04145	2.74e-06	3501
phylum	phylum.Euryarchaeota.id.55	rs73457410	A	0.20801	0.04285	2.37e-06	3661
phylum	phylum.Euryarchaeota.id.55	rs73457427	A	0.21293	0.04379	1.26e-06	3660
phylum	phylum.Euryarchaeota.id.55	rs73475126	G	0.19936	0.04415	6.89e-06	3546
phylum	phylum.Euryarchaeota.id.55	rs74599069	A	0.21845	0.04857	8.72e-06	3386
phylum	phylum.Euryarchaeota.id.55	rs7601415	A	-0.11444	0.02303	8.96e-07	3858
phylum	phylum.Euryarchaeota.id.55	rs76029318	T	0.21486	0.04384	1.05e-06	3660
phylum	phylum.Euryarchaeota.id.55	rs7635189	G	0.11998	0.02594	4.64e-06	3483
phylum	phylum.Euryarchaeota.id.55	rs7635580	A	-0.18483	0.04086	8.99e-06	3546
phylum	phylum.Euryarchaeota.id.55	rs77658038	A	-0.16016	0.03408	4.74e-06	3810
phylum	phylum.Euryarchaeota.id.55	rs894996	C	0.20358	0.044	5.12e-06	3746
phylum	phylum.Euryarchaeota.id.55	rs9477075	A	-0.15464	0.03328	7.58e-06	3863
phylum	phylum.Euryarchaeota.id.55	rs9532770	C	0.12634	0.02712	3.74e-06	3483
phylum	phylum.Euryarchaeota.id.55	rs9594528	G	0.19527	0.04368	9.37e-06	3664
phylum	phylum.Euryarchaeota.id.55	rs9594529	G	0.19718	0.04421	8.37e-06	3546
phylum	phylum.Euryarchaeota.id.55	rs9594530	C	0.21078	0.04377	1.6e-06	3661
phylum	phylum.Euryarchaeota.id.55	rs9942108	A	-0.19367	0.04131	4.01e-06	3503
phylum	phylum.Euryarchaeota.id.55	rs9942109	A	-0.18952	0.04112	6.05e-06	3544
phylum	phylum.Firmicutes.id.1672	rs3792064	G	0.09042	0.01821	5.02e-07	17945
phylum	phylum.Firmicutes.id.1672	rs10209007	G	0.08999	0.0182	5.5e-07	17945
phylum	phylum.Firmicutes.id.1672	rs3792068	G	0.08794	0.0182	9.54e-07	17945
phylum	phylum.Firmicutes.id.1672	rs2009919	T	0.05201	0.01059	9.86e-07	17992
phylum	phylum.Firmicutes.id.1672	rs28814056	C	0.08642	0.01814	1.49e-06	17947
phylum	phylum.Firmicutes.id.1672	rs112334273	G	0.06052	0.01269	1.97e-06	18350
phylum	phylum.Firmicutes.id.1672	rs13386595	G	0.08539	0.01818	1.98e-06	17946
phylum	phylum.Firmicutes.id.1672	rs11683620	G	0.08505	0.01807	2.19e-06	17949
phylum	phylum.Firmicutes.id.1672	rs58181266	A	0.08333	0.01807	2.93e-06	17950
phylum	phylum.Firmicutes.id.1672	rs113037048	T	0.08368	0.01809	2.97e-06	17950
phylum	phylum.Firmicutes.id.1672	rs6436974	A	0.08349	0.01811	3.23e-06	17950
phylum	phylum.Firmicutes.id.1672	rs6436973	G	0.08311	0.01808	3.54e-06	17950
phylum	phylum.Firmicutes.id.1672	rs7601602	G	0.08322	0.01808	3.71e-06	17948
phylum	phylum.Firmicutes.id.1672	rs13411251	G	0.08345	0.01815	3.75e-06	17950
phylum	phylum.Firmicutes.id.1672	rs11690370	T	0.08315	0.01813	3.75e-06	17950
phylum	phylum.Firmicutes.id.1672	rs13421739	C	0.09262	0.01794	3.89e-06	18473
phylum	phylum.Firmicutes.id.1672	rs1968246	C	0.04945	0.01066	3.99e-06	17878
phylum	phylum.Firmicutes.id.1672	rs28651047	T	0.08324	0.01815	4e-06	17950
phylum	phylum.Firmicutes.id.1672	rs74905079	G	0.08274	0.01808	4.1e-06	17949
phylum	phylum.Firmicutes.id.1672	rs7975768	C	0.05024	0.01088	4.11e-06	17992
phylum	phylum.Firmicutes.id.1672	rs2332027	G	-0.048	0.01044	4.22e-06	18473
phylum	phylum.Firmicutes.id.1672	rs11689387	G	0.08243	0.01809	4.24e-06	17950
phylum	phylum.Firmicutes.id.1672	rs2273429	A	-0.07234	0.01525	4.44e-06	18470
phylum	phylum.Firmicutes.id.1672	rs10164700	A	0.08245	0.01815	4.46e-06	17950
phylum	phylum.Firmicutes.id.1672	rs7247191	T	-0.07102	0.01569	4.86e-06	18473
phylum	phylum.Firmicutes.id.1672	rs6711453	G	0.08235	0.01815	5.11e-06	17950
phylum	phylum.Firmicutes.id.1672	rs72771021	C	-0.14136	0.03083	5.12e-06	9068
phylum	phylum.Firmicutes.id.1672	rs9973480	C	0.08259	0.01823	5.13e-06	17949
phylum	phylum.Firmicutes.id.1672	rs11846847	A	-0.0718	0.01526	5.4e-06	18470
phylum	phylum.Firmicutes.id.1672	rs3852931	C	-0.04761	0.01046	5.47e-06	18393
phylum	phylum.Firmicutes.id.1672	rs10169367	T	0.09063	0.01797	5.5e-06	18473
phylum	phylum.Firmicutes.id.1672	rs11844758	A	-0.07137	0.01525	5.66e-06	18473
phylum	phylum.Firmicutes.id.1672	rs6752031	T	0.08182	0.01815	5.67e-06	17950
phylum	phylum.Firmicutes.id.1672	rs2220596	G	-0.06973	0.01573	6.01e-06	18473
phylum	phylum.Firmicutes.id.1672	rs2547978	A	0.0472	0.01047	6.02e-06	18471
phylum	phylum.Firmicutes.id.1672	rs36111799	C	-0.04752	0.0105	6.13e-06	18359
phylum	phylum.Firmicutes.id.1672	rs12554342	G	-0.05263	0.01165	6.15e-06	18465
phylum	phylum.Firmicutes.id.1672	rs11108755	A	0.04944	0.01091	6.17e-06	17992
phylum	phylum.Firmicutes.id.1672	rs7593057	G	0.08107	0.01808	6.19e-06	17950
phylum	phylum.Firmicutes.id.1672	rs7557870	T	0.09682	0.0187	6.43e-06	17992
phylum	phylum.Firmicutes.id.1672	rs1374597	T	0.09083	0.01798	6.57e-06	18473
phylum	phylum.Firmicutes.id.1672	rs72738886	T	0.08673	0.01896	6.58e-06	17067
phylum	phylum.Firmicutes.id.1672	rs4750583	A	0.06076	0.01374	7.06e-06	17067
phylum	phylum.Firmicutes.id.1672	rs6815608	T	0.09341	0.02102	7.09e-06	16864
phylum	phylum.Firmicutes.id.1672	rs7203904	C	0.05442	0.0122	7.44e-06	17992
phylum	phylum.Firmicutes.id.1672	rs1568247	A	0.08039	0.01813	7.8e-06	17950
phylum	phylum.Firmicutes.id.1672	rs10933355	A	0.0805	0.01815	7.82e-06	17951
phylum	phylum.Firmicutes.id.1672	rs7600092	T	0.09618	0.01871	7.96e-06	17992
phylum	phylum.Firmicutes.id.1672	rs12983973	A	-0.06889	0.01567	8.12e-06	18470
phylum	phylum.Firmicutes.id.1672	rs2547979	C	0.04654	0.01047	8.34e-06	18471
phylum	phylum.Firmicutes.id.1672	rs8085381	G	0.06461	0.01458	8.51e-06	18472
phylum	phylum.Firmicutes.id.1672	rs10201035	T	0.08827	0.01835	8.51e-06	18473
phylum	phylum.Firmicutes.id.1672	rs992074	C	0.23349	0.0509	8.52e-06	3501
phylum	phylum.Firmicutes.id.1672	rs13401441	T	0.09551	0.01868	8.55e-06	17992
phylum	phylum.Firmicutes.id.1672	rs56199908	T	-0.18619	0.04105	8.66e-06	5618
phylum	phylum.Firmicutes.id.1672	rs1497088	C	-0.06991	0.01524	8.68e-06	18473
phylum	phylum.Firmicutes.id.1672	rs2547962	A	0.04658	0.01047	8.7e-06	18469
phylum	phylum.Firmicutes.id.1672	rs1963579	A	-0.06846	0.01577	8.7e-06	18473
phylum	phylum.Firmicutes.id.1672	rs58880850	C	-0.06852	0.01573	8.72e-06	18473
phylum	phylum.Firmicutes.id.1672	rs2545685	T	0.04655	0.01047	8.74e-06	18471
phylum	phylum.Firmicutes.id.1672	rs2591449	A	0.04657	0.01047	8.74e-06	18471
phylum	phylum.Firmicutes.id.1672	rs2545679	A	0.04641	0.01047	8.8e-06	18472
phylum	phylum.Firmicutes.id.1672	rs34075144	T	-0.06843	0.01572	8.81e-06	18473
phylum	phylum.Firmicutes.id.1672	rs1984783	G	-0.0684	0.01577	8.85e-06	18473
phylum	phylum.Firmicutes.id.1672	rs2662250	T	0.04642	0.01047	8.85e-06	18472
phylum	phylum.Firmicutes.id.1672	rs35393748	A	-0.0683	0.01572	9.09e-06	18473
phylum	phylum.Firmicutes.id.1672	rs4289208	C	0.08974	0.01798	9.6e-06	18472
phylum	phylum.Firmicutes.id.1672	rs2591445	G	0.04629	0.01047	9.61e-06	18472
phylum	phylum.Firmicutes.id.1672	rs13409228	A	0.09443	0.01871	9.64e-06	17992
phylum	phylum.Firmicutes.id.1672	rs7251887	T	-0.06912	0.01583	9.66e-06	18466
phylum	phylum.Firmicutes.id.1672	rs3931771	G	-0.06885	0.01571	9.75e-06	18469
phylum	phylum.Firmicutes.id.1672	rs11691634	T	0.0793	0.01796	9.76e-06	17947
phylum	phylum.Firmicutes.id.1672	rs34501267	G	-0.09308	0.02142	9.83e-06	17181
phylum	phylum.Firmicutes.id.1672	rs144715134	T	-0.06801	0.01572	9.89e-06	18473
phylum	phylum.Firmicutes.id.1672	rs8112095	A	-0.06869	0.0157	9.99e-06	18470
phylum	phylum.Lentisphaerae.id.2238	rs2825714	A	-0.13302	0.0285	2.42e-06	4851
phylum	phylum.Lentisphaerae.id.2238	rs11770843	C	0.10707	0.0232	2.44e-06	4821
phylum	phylum.Lentisphaerae.id.2238	rs77599476	A	0.22256	0.04747	3.58e-06	3838
phylum	phylum.Lentisphaerae.id.2238	rs112022900	A	0.2116	0.04564	4.97e-06	4208
phylum	phylum.Lentisphaerae.id.2238	rs62570196	C	-0.19879	0.04327	4.98e-06	3828
phylum	phylum.Lentisphaerae.id.2238	rs72640280	A	0.22019	0.04859	5.19e-06	3820
phylum	phylum.Lentisphaerae.id.2238	rs6951588	C	0.10516	0.02295	5.23e-06	4845
phylum	phylum.Lentisphaerae.id.2238	rs11764871	G	0.10568	0.02309	5.29e-06	4842
phylum	phylum.Lentisphaerae.id.2238	rs17114848	G	0.14885	0.03205	5.35e-06	4851
phylum	phylum.Lentisphaerae.id.2238	rs45621736	A	0.21029	0.04564	5.69e-06	4209
phylum	phylum.Lentisphaerae.id.2238	rs73194460	C	0.20894	0.04511	5.77e-06	3879
phylum	phylum.Lentisphaerae.id.2238	rs35004924	C	0.10303	0.02328	6.31e-06	4817
phylum	phylum.Lentisphaerae.id.2238	rs1002941	G	0.10409	0.02305	6.76e-06	4851
phylum	phylum.Lentisphaerae.id.2238	rs62481809	G	0.10388	0.02302	6.81e-06	4841
phylum	phylum.Lentisphaerae.id.2238	rs12516760	A	-0.11682	0.02612	7.67e-06	4769
phylum	phylum.Lentisphaerae.id.2238	rs17473575	T	-0.11643	0.02597	7.67e-06	4769
phylum	phylum.Lentisphaerae.id.2238	rs1024938	C	0.09524	0.02134	7.73e-06	4849
phylum	phylum.Lentisphaerae.id.2238	rs10515238	T	-0.11657	0.02612	8.25e-06	4768
phylum	phylum.Lentisphaerae.id.2238	rs2731834	C	0.10406	0.02336	8.37e-06	4850
phylum	phylum.Lentisphaerae.id.2238	rs60995569	T	-0.15953	0.03346	9.64e-06	4849
phylum	phylum.Lentisphaerae.id.2238	rs1326784	C	0.11165	0.02576	9.93e-06	4841
phylum	phylum.Proteobacteria.id.2375	rs922773	C	-0.0818	0.01573	2.06e-07	18265
phylum	phylum.Proteobacteria.id.2375	rs2532663	G	-0.12556	0.0257	6.79e-07	13146
phylum	phylum.Proteobacteria.id.2375	rs12150865	C	0.05128	0.0106	1.33e-06	17902
phylum	phylum.Proteobacteria.id.2375	rs12976403	A	0.05087	0.01063	1.79e-06	17902
phylum	phylum.Proteobacteria.id.2375	rs7246771	C	0.05042	0.0106	2.01e-06	17902
phylum	phylum.Proteobacteria.id.2375	rs10853762	A	0.05034	0.0106	2.08e-06	17902
phylum	phylum.Proteobacteria.id.2375	rs9797816	A	0.05024	0.0106	2.17e-06	17902
phylum	phylum.Proteobacteria.id.2375	rs7246428	T	0.04996	0.0106	2.47e-06	17902
phylum	phylum.Proteobacteria.id.2375	rs2347697	G	0.05117	0.01086	2.59e-06	18381
phylum	phylum.Proteobacteria.id.2375	rs4029163	C	0.04983	0.0106	2.6e-06	17902
phylum	phylum.Proteobacteria.id.2375	rs11083677	T	0.04984	0.0106	2.63e-06	17902
phylum	phylum.Proteobacteria.id.2375	rs11671245	C	0.04983	0.0106	2.63e-06	17902
phylum	phylum.Proteobacteria.id.2375	rs7246855	C	0.04982	0.0106	2.64e-06	17902
phylum	phylum.Proteobacteria.id.2375	rs2347698	G	0.05111	0.01086	2.65e-06	18383
phylum	phylum.Proteobacteria.id.2375	rs7249825	T	0.04974	0.0106	2.74e-06	17902
phylum	phylum.Proteobacteria.id.2375	rs7246141	C	0.04967	0.0106	2.83e-06	17902
phylum	phylum.Proteobacteria.id.2375	rs55717966	C	0.04962	0.0106	2.91e-06	17902
phylum	phylum.Proteobacteria.id.2375	rs2471952	T	0.04953	0.0106	2.97e-06	17902
phylum	phylum.Proteobacteria.id.2375	rs2347696	C	0.05087	0.01086	2.98e-06	18381
phylum	phylum.Proteobacteria.id.2375	rs6509051	G	0.04955	0.0106	2.98e-06	17902
phylum	phylum.Proteobacteria.id.2375	rs11666257	G	0.04975	0.01065	3.07e-06	17902
phylum	phylum.Proteobacteria.id.2375	rs2736151	T	0.0495	0.01061	3.08e-06	17902
phylum	phylum.Proteobacteria.id.2375	rs2526711	G	0.04945	0.0106	3.08e-06	17902
phylum	phylum.Proteobacteria.id.2375	rs7257768	G	0.04929	0.0106	3.36e-06	17902
phylum	phylum.Proteobacteria.id.2375	rs11881408	T	0.0493	0.0106	3.37e-06	17902
phylum	phylum.Proteobacteria.id.2375	rs12977541	C	0.04926	0.0106	3.4e-06	17902
phylum	phylum.Proteobacteria.id.2375	rs6467551	C	0.05103	0.01091	3.45e-06	18383
phylum	phylum.Proteobacteria.id.2375	rs11670025	G	0.04919	0.0106	3.52e-06	17902
phylum	phylum.Proteobacteria.id.2375	rs79445780	G	-0.11543	0.02524	3.56e-06	13983
phylum	phylum.Proteobacteria.id.2375	rs11083679	A	0.04909	0.0106	3.67e-06	17902
phylum	phylum.Proteobacteria.id.2375	rs4803563	G	0.04922	0.01064	3.85e-06	17902
phylum	phylum.Proteobacteria.id.2375	rs2526712	G	0.049	0.01061	3.87e-06	17902
phylum	phylum.Proteobacteria.id.2375	rs11083672	C	0.04928	0.01065	3.94e-06	17902
phylum	phylum.Proteobacteria.id.2375	rs10412444	T	0.04894	0.01061	3.97e-06	17902
phylum	phylum.Proteobacteria.id.2375	rs9789252	C	0.04888	0.01059	4.02e-06	17902
phylum	phylum.Proteobacteria.id.2375	rs12610565	A	0.0489	0.0106	4.02e-06	17902
phylum	phylum.Proteobacteria.id.2375	rs7246662	A	0.04881	0.0106	4.14e-06	17902
phylum	phylum.Proteobacteria.id.2375	rs11083681	T	0.0488	0.0106	4.16e-06	17902
phylum	phylum.Proteobacteria.id.2375	rs7248256	C	0.04878	0.0106	4.24e-06	17902
phylum	phylum.Proteobacteria.id.2375	rs4494654	T	0.04876	0.0106	4.27e-06	17902
phylum	phylum.Proteobacteria.id.2375	rs1058958	G	0.04865	0.0106	4.4e-06	17902
phylum	phylum.Proteobacteria.id.2375	rs2883539	C	0.0489	0.01064	4.42e-06	17902
phylum	phylum.Proteobacteria.id.2375	rs11667150	A	0.04869	0.0106	4.43e-06	17902
phylum	phylum.Proteobacteria.id.2375	rs6509049	G	0.04894	0.01064	4.46e-06	17902
phylum	phylum.Proteobacteria.id.2375	rs12610793	G	0.04861	0.0106	4.57e-06	17902
phylum	phylum.Proteobacteria.id.2375	rs2526716	G	0.04857	0.0106	4.59e-06	17902
phylum	phylum.Proteobacteria.id.2375	rs1989369	T	0.04841	0.01057	4.75e-06	17902
phylum	phylum.Proteobacteria.id.2375	rs7246092	C	0.04852	0.01061	4.79e-06	17902
phylum	phylum.Proteobacteria.id.2375	rs11668739	A	0.04875	0.01064	4.79e-06	17902
phylum	phylum.Proteobacteria.id.2375	rs7251480	C	0.04851	0.0106	4.79e-06	17902
phylum	phylum.Proteobacteria.id.2375	rs7255373	T	0.04886	0.01065	4.81e-06	17902
phylum	phylum.Proteobacteria.id.2375	rs1860455	G	0.04849	0.01059	4.83e-06	17902
phylum	phylum.Proteobacteria.id.2375	rs8106280	A	0.04871	0.01064	4.86e-06	17902
phylum	phylum.Proteobacteria.id.2375	rs6509053	T	0.04847	0.0106	4.89e-06	17902
phylum	phylum.Proteobacteria.id.2375	rs8102971	T	0.04868	0.01064	4.93e-06	17902
phylum	phylum.Proteobacteria.id.2375	rs11670071	A	0.04842	0.0106	5.04e-06	17902
phylum	phylum.Proteobacteria.id.2375	rs11083680	T	0.04838	0.0106	5.09e-06	17902
phylum	phylum.Proteobacteria.id.2375	rs10775540	G	0.04836	0.0106	5.11e-06	17902
phylum	phylum.Proteobacteria.id.2375	rs312757	C	-0.05128	0.01124	5.28e-06	18383
phylum	phylum.Proteobacteria.id.2375	rs11083683	T	0.04823	0.0106	5.39e-06	17902
phylum	phylum.Proteobacteria.id.2375	rs2526706	A	0.04814	0.0106	5.59e-06	17902
phylum	phylum.Proteobacteria.id.2375	rs2526715	T	0.0481	0.0106	5.68e-06	17902
phylum	phylum.Proteobacteria.id.2375	rs12467198	C	0.04988	0.0111	5.7e-06	18371
phylum	phylum.Proteobacteria.id.2375	rs4803564	C	0.04813	0.01063	5.92e-06	17788
phylum	phylum.Proteobacteria.id.2375	rs8105730	C	0.0484	0.01066	5.97e-06	17902
phylum	phylum.Proteobacteria.id.2375	rs8103079	A	0.04823	0.01064	6.06e-06	17902
phylum	phylum.Proteobacteria.id.2375	rs10775538	A	0.04798	0.01061	6.1e-06	17902
phylum	phylum.Proteobacteria.id.2375	rs8102759	G	0.0482	0.01064	6.11e-06	17902
phylum	phylum.Proteobacteria.id.2375	rs1036607	T	0.04981	0.01109	6.2e-06	18382
phylum	phylum.Proteobacteria.id.2375	rs1962504	C	0.04791	0.0106	6.22e-06	17902
phylum	phylum.Proteobacteria.id.2375	rs8103457	A	0.04826	0.01065	6.23e-06	17902
phylum	phylum.Proteobacteria.id.2375	rs1989371	A	0.04781	0.01058	6.29e-06	17902
phylum	phylum.Proteobacteria.id.2375	rs4029165	G	0.04789	0.0106	6.3e-06	17902
phylum	phylum.Proteobacteria.id.2375	rs10750258	A	-0.04969	0.01078	6.32e-06	18383
phylum	phylum.Proteobacteria.id.2375	rs1962505	T	0.04786	0.0106	6.39e-06	17902
phylum	phylum.Proteobacteria.id.2375	rs11083676	A	0.04785	0.01061	6.43e-06	17902
phylum	phylum.Proteobacteria.id.2375	rs6509052	A	0.04785	0.0106	6.43e-06	17902
phylum	phylum.Proteobacteria.id.2375	rs11668675	G	0.04778	0.0106	6.71e-06	17902
phylum	phylum.Proteobacteria.id.2375	rs6707783	C	0.08524	0.01869	6.87e-06	17457
phylum	phylum.Proteobacteria.id.2375	rs1439134	C	0.04949	0.0111	6.93e-06	18371
phylum	phylum.Proteobacteria.id.2375	rs141155	C	-0.05042	0.01124	7.12e-06	18383
phylum	phylum.Proteobacteria.id.2375	rs7246972	C	0.048	0.01065	7.18e-06	17902
phylum	phylum.Proteobacteria.id.2375	rs72771021	C	0.14173	0.03092	7.19e-06	9009
phylum	phylum.Proteobacteria.id.2375	rs7255021	A	0.04762	0.01061	7.26e-06	17902
phylum	phylum.Proteobacteria.id.2375	rs11673614	T	0.04758	0.0106	7.28e-06	17902
phylum	phylum.Proteobacteria.id.2375	rs11668790	G	0.04755	0.0106	7.4e-06	17902
phylum	phylum.Proteobacteria.id.2375	rs10893151	A	-0.04933	0.01077	7.68e-06	18382
phylum	phylum.Proteobacteria.id.2375	rs11083675	T	0.04726	0.01061	8.37e-06	17902
phylum	phylum.Proteobacteria.id.2375	rs4340523	C	0.04903	0.0111	8.45e-06	18371
phylum	phylum.Proteobacteria.id.2375	rs3890996	T	-0.04679	0.01053	8.64e-06	18253
phylum	phylum.Proteobacteria.id.2375	rs6944563	T	0.04897	0.01093	8.67e-06	18374
phylum	phylum.Proteobacteria.id.2375	rs10853761	T	0.04716	0.01061	8.78e-06	17902
phylum	phylum.Proteobacteria.id.2375	rs4803561	A	0.04736	0.01066	9.33e-06	17902
phylum	phylum.Proteobacteria.id.2375	rs12981150	A	0.04741	0.01065	9.4e-06	17902
phylum	phylum.Tenericutes.id.3919	rs74603314	T	0.22164	0.04629	1.56e-06	4499
phylum	phylum.Tenericutes.id.3919	rs6867857	A	0.12341	0.02678	1.69e-06	10482
phylum	phylum.Tenericutes.id.3919	rs10108398	G	0.07475	0.01533	1.95e-06	11023
phylum	phylum.Tenericutes.id.3919	rs67374027	A	0.07244	0.01541	2.05e-06	11480
phylum	phylum.Tenericutes.id.3919	rs11890098	A	0.07135	0.01527	2.22e-06	11483
phylum	phylum.Tenericutes.id.3919	rs72901605	T	-0.08511	0.01775	2.27e-06	10617
phylum	phylum.Tenericutes.id.3919	rs10111506	T	0.06668	0.01418	3.34e-06	11483
phylum	phylum.Tenericutes.id.3919	rs1583268	A	0.07014	0.01528	3.34e-06	11481
phylum	phylum.Tenericutes.id.3919	rs3768491	A	-0.06856	0.01485	3.34e-06	11093
phylum	phylum.Tenericutes.id.3919	rs638542	G	-0.06862	0.0149	3.39e-06	11090
phylum	phylum.Tenericutes.id.3919	rs17214486	C	0.06252	0.01351	3.57e-06	11478
phylum	phylum.Tenericutes.id.3919	rs12566890	T	-0.10079	0.023	3.59e-06	11462
phylum	phylum.Tenericutes.id.3919	rs12711448	C	-0.06832	0.01485	3.59e-06	11093
phylum	phylum.Tenericutes.id.3919	rs12674568	G	0.06645	0.0142	3.72e-06	11483
phylum	phylum.Tenericutes.id.3919	rs4325706	T	0.06959	0.01528	3.92e-06	11483
phylum	phylum.Tenericutes.id.3919	rs12680996	C	0.06616	0.01418	3.97e-06	11483
phylum	phylum.Tenericutes.id.3919	rs16923562	G	0.06614	0.01418	3.97e-06	11483
phylum	phylum.Tenericutes.id.3919	rs78169027	A	-0.10966	0.02364	4.02e-06	10633
phylum	phylum.Tenericutes.id.3919	rs10102709	T	0.06622	0.0142	4.03e-06	11483
phylum	phylum.Tenericutes.id.3919	rs16923564	C	0.06604	0.01418	4.11e-06	11483
phylum	phylum.Tenericutes.id.3919	rs4970749	G	-0.06792	0.01485	4.11e-06	11093
phylum	phylum.Tenericutes.id.3919	rs652651	A	-0.06795	0.0149	4.16e-06	11092
phylum	phylum.Tenericutes.id.3919	rs11776003	A	0.06598	0.01418	4.2e-06	11483
phylum	phylum.Tenericutes.id.3919	rs1991359	G	0.06588	0.01418	4.36e-06	11483
phylum	phylum.Tenericutes.id.3919	rs28650441	C	0.06589	0.01419	4.39e-06	11483
phylum	phylum.Tenericutes.id.3919	rs6471729	A	0.06571	0.01418	4.57e-06	11483
phylum	phylum.Tenericutes.id.3919	rs3931560	A	-0.06762	0.01485	4.57e-06	11093
phylum	phylum.Tenericutes.id.3919	rs7817515	G	0.06565	0.01418	4.67e-06	11483
phylum	phylum.Tenericutes.id.3919	rs7009248	G	0.0657	0.01418	4.71e-06	11483
phylum	phylum.Tenericutes.id.3919	rs11102971	C	-0.06744	0.01485	4.8e-06	11093
phylum	phylum.Tenericutes.id.3919	rs4970840	A	-0.06798	0.0149	4.81e-06	11093
phylum	phylum.Tenericutes.id.3919	rs28429491	T	0.06549	0.01418	4.93e-06	11483
phylum	phylum.Tenericutes.id.3919	rs4970754	A	-0.06718	0.01482	5.04e-06	11093
phylum	phylum.Tenericutes.id.3919	rs10745352	T	-0.06732	0.01485	5.04e-06	11093
phylum	phylum.Tenericutes.id.3919	rs7590919	A	0.06881	0.01528	5.11e-06	11478
phylum	phylum.Tenericutes.id.3919	rs13024040	T	0.07023	0.01561	5.27e-06	11465
phylum	phylum.Tenericutes.id.3919	rs6664236	C	-0.06702	0.01482	5.32e-06	11085
phylum	phylum.Tenericutes.id.3919	rs12586623	A	0.06124	0.01347	5.36e-06	11481
phylum	phylum.Tenericutes.id.3919	rs13025440	G	0.07147	0.01582	5.39e-06	11465
phylum	phylum.Tenericutes.id.3919	rs55774738	C	0.06494	0.01415	5.57e-06	11482
phylum	phylum.Tenericutes.id.3919	rs7825996	T	0.06565	0.01429	5.74e-06	11481
phylum	phylum.Tenericutes.id.3919	rs7014398	T	0.06511	0.0142	5.8e-06	11483
phylum	phylum.Tenericutes.id.3919	rs1583269	G	0.06845	0.01532	5.92e-06	11481
phylum	phylum.Tenericutes.id.3919	rs10858095	G	-0.06682	0.01486	5.94e-06	11093
phylum	phylum.Tenericutes.id.3919	rs72647435	T	0.0655	0.01429	6.1e-06	11481
phylum	phylum.Tenericutes.id.3919	rs6695482	C	-0.06671	0.01485	6.14e-06	11093
phylum	phylum.Tenericutes.id.3919	rs10099153	G	0.06541	0.01429	6.19e-06	11480
phylum	phylum.Tenericutes.id.3919	rs13027493	A	0.06817	0.01528	6.23e-06	11482
phylum	phylum.Tenericutes.id.3919	rs9297995	T	0.06456	0.01415	6.34e-06	11482
phylum	phylum.Tenericutes.id.3919	rs10113750	T	0.06464	0.01417	6.43e-06	11483
phylum	phylum.Tenericutes.id.3919	rs7551176	C	-0.0671	0.01489	6.44e-06	11093
phylum	phylum.Tenericutes.id.3919	rs10858094	T	-0.06634	0.01485	6.69e-06	11093
phylum	phylum.Tenericutes.id.3919	rs12335008	A	0.06519	0.01429	6.78e-06	11481
phylum	phylum.Tenericutes.id.3919	rs10745356	C	-0.06695	0.0149	6.78e-06	11093
phylum	phylum.Tenericutes.id.3919	rs1465607	T	-0.06695	0.01489	6.79e-06	11093
phylum	phylum.Tenericutes.id.3919	rs4885016	T	-0.08196	0.01811	6.8e-06	11479
phylum	phylum.Tenericutes.id.3919	rs12711447	C	-0.0669	0.0149	6.89e-06	11093
phylum	phylum.Tenericutes.id.3919	rs7009374	T	0.06433	0.01415	6.89e-06	11482
phylum	phylum.Tenericutes.id.3919	rs10099912	T	0.0651	0.01429	6.9e-06	11481
phylum	phylum.Tenericutes.id.3919	rs417270	T	-0.06634	0.01486	7.08e-06	11091
phylum	phylum.Tenericutes.id.3919	rs10090964	T	0.06426	0.01415	7.14e-06	11482
phylum	phylum.Tenericutes.id.3919	rs10776807	G	-0.06622	0.01486	7.22e-06	11093
phylum	phylum.Tenericutes.id.3919	rs367586	C	-0.06628	0.01486	7.22e-06	11091
phylum	phylum.Tenericutes.id.3919	rs7011095	A	0.06488	0.01429	7.46e-06	11481
phylum	phylum.Tenericutes.id.3919	rs443345	A	-0.06615	0.01486	7.51e-06	11091
phylum	phylum.Tenericutes.id.3919	rs59979442	G	0.06482	0.01429	7.52e-06	11481
phylum	phylum.Tenericutes.id.3919	rs28537087	G	0.08206	0.01876	7.56e-06	11473
phylum	phylum.Tenericutes.id.3919	rs12136140	G	-0.066	0.01485	7.64e-06	11091
phylum	phylum.Tenericutes.id.3919	rs12676593	G	0.06478	0.01429	7.65e-06	11481
phylum	phylum.Tenericutes.id.3919	rs10094910	C	0.06415	0.01417	7.65e-06	11481
phylum	phylum.Tenericutes.id.3919	rs10858092	C	-0.06584	0.01485	7.74e-06	11093
phylum	phylum.Tenericutes.id.3919	rs11102969	G	-0.06594	0.01485	7.78e-06	11093
phylum	phylum.Tenericutes.id.3919	rs13015145	A	0.0674	0.01529	7.85e-06	11483
phylum	phylum.Tenericutes.id.3919	rs28809811	T	0.06558	0.01447	7.93e-06	11476
phylum	phylum.Tenericutes.id.3919	rs933571	A	-0.06289	0.01411	8e-06	11023
phylum	phylum.Tenericutes.id.3919	rs12024582	G	-0.06639	0.0149	8.06e-06	11093
phylum	phylum.Tenericutes.id.3919	rs10484208	G	0.0601	0.01347	8.17e-06	11480
phylum	phylum.Tenericutes.id.3919	rs10745353	A	-0.0666	0.01493	8.27e-06	11093
phylum	phylum.Tenericutes.id.3919	rs10858091	T	-0.06562	0.01485	8.35e-06	11093
phylum	phylum.Tenericutes.id.3919	rs3768493	C	-0.06562	0.01485	8.35e-06	11093
phylum	phylum.Tenericutes.id.3919	rs13020096	C	0.06244	0.01411	8.36e-06	11483
phylum	phylum.Tenericutes.id.3919	rs1343465	T	-0.0656	0.01485	8.4e-06	11093
phylum	phylum.Tenericutes.id.3919	rs145331405	A	0.08007	0.0183	8.52e-06	11463
phylum	phylum.Tenericutes.id.3919	rs6981601	T	0.06363	0.01415	8.53e-06	11482
phylum	phylum.Tenericutes.id.3919	rs4970729	G	-0.06545	0.01479	8.54e-06	11085
phylum	phylum.Tenericutes.id.3919	rs2147012	G	0.0612	0.01376	8.56e-06	11483
phylum	phylum.Tenericutes.id.3919	rs11678196	G	0.06235	0.01411	8.58e-06	11483
phylum	phylum.Tenericutes.id.3919	rs3768495	C	-0.0655	0.01485	8.68e-06	11093
phylum	phylum.Tenericutes.id.3919	rs6986129	T	0.06354	0.01415	8.82e-06	11482
phylum	phylum.Tenericutes.id.3919	rs79878701	A	0.08511	0.01934	9.01e-06	11456
phylum	phylum.Tenericutes.id.3919	rs3739327	A	0.06414	0.01436	9.05e-06	11023
phylum	phylum.Tenericutes.id.3919	rs2464826	A	0.09374	0.0211	9.11e-06	11089
phylum	phylum.Tenericutes.id.3919	rs9673327	A	-0.06066	0.01365	9.33e-06	11023
phylum	phylum.Tenericutes.id.3919	rs11783174	T	0.06417	0.01429	9.41e-06	11481
phylum	phylum.Tenericutes.id.3919	rs12476593	G	0.06967	0.01586	9.57e-06	11462
phylum	phylum.Tenericutes.id.3919	rs3853500	T	-0.06523	0.01486	9.74e-06	11091
phylum	phylum.Tenericutes.id.3919	rs62188991	G	-0.10188	0.02283	9.74e-06	10617
phylum	phylum.Tenericutes.id.3919	rs10111052	G	0.06337	0.01417	9.91e-06	11481
phylum	phylum.Tenericutes.id.3919	rs1880670	C	-0.06503	0.01485	9.93e-06	11093
phylum	phylum.Tenericutes.id.3919	rs3853501	G	-0.06517	0.01486	9.94e-06	11091
phylum	phylum.Verrucomicrobia.id.3982	rs74542928	T	0.11287	0.02299	6.91e-07	11836
phylum	phylum.Verrucomicrobia.id.3982	rs11252894	A	0.07933	0.01618	7.26e-07	12514
phylum	phylum.Verrucomicrobia.id.3982	rs112769434	G	0.1121	0.02299	8.8e-07	11836
phylum	phylum.Verrucomicrobia.id.3982	rs12416161	T	0.07817	0.01614	8.98e-07	12514
phylum	phylum.Verrucomicrobia.id.3982	rs1491244	T	0.11161	0.02298	1e-06	11836
phylum	phylum.Verrucomicrobia.id.3982	rs2602429	C	0.07568	0.01528	1.03e-06	12237
phylum	phylum.Verrucomicrobia.id.3982	rs6832119	G	0.11047	0.02299	1.35e-06	11836
phylum	phylum.Verrucomicrobia.id.3982	rs111311092	T	0.10964	0.02296	1.58e-06	11836
phylum	phylum.Verrucomicrobia.id.3982	rs11729256	T	0.07023	0.01463	1.65e-06	12510
phylum	phylum.Verrucomicrobia.id.3982	rs113653192	T	0.10957	0.02299	1.68e-06	11836
phylum	phylum.Verrucomicrobia.id.3982	rs6832927	A	0.1095	0.02299	1.71e-06	11836
phylum	phylum.Verrucomicrobia.id.3982	rs7693865	T	0.10941	0.02299	1.77e-06	11837
phylum	phylum.Verrucomicrobia.id.3982	rs76564762	T	0.10851	0.02297	1.99e-06	11836
phylum	phylum.Verrucomicrobia.id.3982	rs6837699	A	0.10863	0.02296	1.99e-06	11836
phylum	phylum.Verrucomicrobia.id.3982	rs2903202	T	0.09756	0.02028	2.12e-06	12223
phylum	phylum.Verrucomicrobia.id.3982	rs4242783	G	0.06798	0.01443	2.14e-06	12237
phylum	phylum.Verrucomicrobia.id.3982	rs17533489	C	0.09755	0.02034	2.17e-06	12223
phylum	phylum.Verrucomicrobia.id.3982	rs45598138	C	-0.1439	0.03054	2.19e-06	9932
phylum	phylum.Verrucomicrobia.id.3982	rs79837054	C	0.10833	0.023	2.23e-06	11837
phylum	phylum.Verrucomicrobia.id.3982	rs79606973	A	0.09721	0.02034	2.31e-06	12223
phylum	phylum.Verrucomicrobia.id.3982	rs12411321	C	0.07512	0.01618	2.44e-06	12516
phylum	phylum.Verrucomicrobia.id.3982	rs111303866	A	0.1074	0.02298	2.52e-06	11836
phylum	phylum.Verrucomicrobia.id.3982	rs112707021	A	0.1074	0.02298	2.52e-06	11836
phylum	phylum.Verrucomicrobia.id.3982	rs112812594	A	0.10701	0.02277	2.65e-06	11836
phylum	phylum.Verrucomicrobia.id.3982	rs113634144	T	0.06901	0.01462	2.66e-06	12508
phylum	phylum.Verrucomicrobia.id.3982	rs79194015	T	0.09665	0.02034	2.68e-06	12223
phylum	phylum.Verrucomicrobia.id.3982	rs61779207	G	-0.07727	0.01634	2.83e-06	12220
phylum	phylum.Verrucomicrobia.id.3982	rs76430504	T	-0.11781	0.02541	3.12e-06	11757
phylum	phylum.Verrucomicrobia.id.3982	rs2035814	G	0.09578	0.02034	3.14e-06	12223
phylum	phylum.Verrucomicrobia.id.3982	rs76819189	T	0.09566	0.02034	3.25e-06	12223
phylum	phylum.Verrucomicrobia.id.3982	rs111441437	A	0.09546	0.02034	3.47e-06	12223
phylum	phylum.Verrucomicrobia.id.3982	rs113911713	C	0.09518	0.02034	3.65e-06	12223
phylum	phylum.Verrucomicrobia.id.3982	rs112520120	C	0.09509	0.02034	3.67e-06	12223
phylum	phylum.Verrucomicrobia.id.3982	rs76877520	A	0.09508	0.02034	3.69e-06	12223
phylum	phylum.Verrucomicrobia.id.3982	rs7698547	T	0.09484	0.02034	3.93e-06	12223
phylum	phylum.Verrucomicrobia.id.3982	rs75487972	C	0.09457	0.02034	4.04e-06	12223
phylum	phylum.Verrucomicrobia.id.3982	rs10516447	G	0.10446	0.02284	4.05e-06	11837
phylum	phylum.Verrucomicrobia.id.3982	rs6532823	A	0.09458	0.02034	4.14e-06	12223
phylum	phylum.Verrucomicrobia.id.3982	rs74399905	A	0.10421	0.02284	4.23e-06	11837
phylum	phylum.Verrucomicrobia.id.3982	rs41275715	T	0.09427	0.02034	4.31e-06	12223
phylum	phylum.Verrucomicrobia.id.3982	rs9349825	A	-0.06678	0.01431	4.34e-06	12506
phylum	phylum.Verrucomicrobia.id.3982	rs2035815	C	0.09453	0.0203	4.37e-06	12223
phylum	phylum.Verrucomicrobia.id.3982	rs745075	C	0.0942	0.02034	4.4e-06	12223
phylum	phylum.Verrucomicrobia.id.3982	rs6842339	G	0.10435	0.02284	4.4e-06	11837
phylum	phylum.Verrucomicrobia.id.3982	rs112048442	A	0.10433	0.02284	4.43e-06	11834
phylum	phylum.Verrucomicrobia.id.3982	rs11252899	A	0.07482	0.01648	4.45e-06	12433
phylum	phylum.Verrucomicrobia.id.3982	rs117107102	A	0.19587	0.04211	4.6e-06	5204
phylum	phylum.Verrucomicrobia.id.3982	rs736124	A	-0.07503	0.01634	4.61e-06	12223
phylum	phylum.Verrucomicrobia.id.3982	rs745074	A	0.094	0.02034	4.64e-06	12223
phylum	phylum.Verrucomicrobia.id.3982	rs61779206	T	-0.07527	0.01628	4.66e-06	12221
phylum	phylum.Verrucomicrobia.id.3982	rs1491246	T	0.09378	0.02034	4.87e-06	12223
phylum	phylum.Verrucomicrobia.id.3982	rs112108820	T	0.09379	0.0202	4.89e-06	12219
phylum	phylum.Verrucomicrobia.id.3982	rs1491237	G	0.09382	0.02034	5.01e-06	12223
phylum	phylum.Verrucomicrobia.id.3982	rs2895059	T	0.07285	0.01618	5.05e-06	12516
phylum	phylum.Verrucomicrobia.id.3982	rs111664214	T	0.09343	0.0203	5.13e-06	12222
phylum	phylum.Verrucomicrobia.id.3982	rs17533517	T	0.09365	0.02034	5.2e-06	12223
phylum	phylum.Verrucomicrobia.id.3982	rs1491245	G	0.09329	0.02034	5.48e-06	12223
phylum	phylum.Verrucomicrobia.id.3982	rs3995795	C	0.06239	0.01378	5.59e-06	12237
phylum	phylum.Verrucomicrobia.id.3982	rs114505328	A	0.09306	0.02023	5.89e-06	12223
phylum	phylum.Verrucomicrobia.id.3982	rs2169719	G	0.06389	0.01416	6.12e-06	12506
phylum	phylum.Verrucomicrobia.id.3982	rs17533020	G	0.09311	0.02029	6.14e-06	12223
phylum	phylum.Verrucomicrobia.id.3982	rs56326809	G	-0.07384	0.01632	6.37e-06	12223
phylum	phylum.Verrucomicrobia.id.3982	rs1937881	T	0.07183	0.01618	6.73e-06	12515
phylum	phylum.Verrucomicrobia.id.3982	rs77055143	T	0.06326	0.01411	6.74e-06	12516
phylum	phylum.Verrucomicrobia.id.3982	rs76826818	G	0.09252	0.02034	6.81e-06	12223
phylum	phylum.Verrucomicrobia.id.3982	rs56161035	T	0.06318	0.01408	6.91e-06	12515
phylum	phylum.Verrucomicrobia.id.3982	rs7668586	T	0.09233	0.02034	7.14e-06	12223
phylum	phylum.Verrucomicrobia.id.3982	rs79293902	T	0.10175	0.02284	7.49e-06	11837
phylum	phylum.Verrucomicrobia.id.3982	rs6844547	T	0.10154	0.02284	7.53e-06	11837
phylum	phylum.Verrucomicrobia.id.3982	rs6845301	A	0.10144	0.02284	7.76e-06	11837
phylum	phylum.Verrucomicrobia.id.3982	rs12908520	G	0.05657	0.01275	8.81e-06	12513
phylum	phylum.Verrucomicrobia.id.3982	rs12498518	T	0.06208	0.01411	9.81e-06	12516
phylum	phylum.Verrucomicrobia.id.3982	rs12512971	A	0.17105	0.0398	9.82e-06	3919
class	class.Actinobacteria.id.419	rs182549	C	0.11163	0.01202	2.45e-20	16446
class	class.Actinobacteria.id.419	rs4988235	G	0.10931	0.01201	1.36e-19	16446
class	class.Actinobacteria.id.419	rs6754311	C	0.10838	0.012	2.41e-19	16445
class	class.Actinobacteria.id.419	rs6730157	G	0.10646	0.01186	4e-19	16446
class	class.Actinobacteria.id.419	rs1446585	G	0.10884	0.0121	5.13e-19	16315
class	class.Actinobacteria.id.419	rs7570971	A	0.10521	0.01188	6.5e-19	16315
class	class.Actinobacteria.id.419	rs36084664	G	-0.10853	0.01283	7.57e-19	15425
class	class.Actinobacteria.id.419	rs12465802	A	0.10598	0.01195	8.4e-19	16446
class	class.Actinobacteria.id.419	rs1375131	C	0.1046	0.01186	1.52e-18	16445
class	class.Actinobacteria.id.419	rs687670	C	0.10595	0.01226	1.42e-17	16446
class	class.Actinobacteria.id.419	rs13023281	C	-0.10244	0.01274	3.09e-17	15425
class	class.Actinobacteria.id.419	rs13404551	C	0.10455	0.01225	4.86e-17	16444
class	class.Actinobacteria.id.419	rs309160	T	0.10267	0.01226	1.7e-16	16446
class	class.Actinobacteria.id.419	rs309134	A	0.10412	0.01245	2.06e-16	16445
class	class.Actinobacteria.id.419	rs309168	T	0.10211	0.01227	2.51e-16	16446
class	class.Actinobacteria.id.419	rs218174	G	0.10198	0.01227	3.3e-16	16445
class	class.Actinobacteria.id.419	rs6759321	T	0.09868	0.01205	6e-16	16315
class	class.Actinobacteria.id.419	rs309180	G	0.10095	0.01228	6.12e-16	16446
class	class.Actinobacteria.id.419	rs12615624	G	0.10206	0.01245	8.25e-16	16446
class	class.Actinobacteria.id.419	rs632632	C	0.09996	0.01227	1.23e-15	16445
class	class.Actinobacteria.id.419	rs1561277	A	0.09696	0.01203	1.87e-15	16315
class	class.Actinobacteria.id.419	rs309125	T	0.09915	0.01227	1.95e-15	16445
class	class.Actinobacteria.id.419	rs309164	C	0.10037	0.01245	2.31e-15	16446
class	class.Actinobacteria.id.419	rs4988183	C	0.10047	0.01254	3.9e-15	16445
class	class.Actinobacteria.id.419	rs309149	T	0.09863	0.01245	6.73e-15	16446
class	class.Actinobacteria.id.419	rs309137	C	0.09608	0.01224	1.12e-14	16446
class	class.Actinobacteria.id.419	rs4954490	G	0.09637	0.01235	1.9e-14	16441
class	class.Actinobacteria.id.419	rs6716536	T	0.09339	0.01207	2.1e-14	16315
class	class.Actinobacteria.id.419	rs2236783	G	0.09637	0.01237	2.32e-14	16446
class	class.Actinobacteria.id.419	rs12620033	C	0.09596	0.01237	2.93e-14	16446
class	class.Actinobacteria.id.419	rs11681248	C	0.08901	0.01179	8.78e-14	16441
class	class.Actinobacteria.id.419	rs3754686	T	0.0936	0.01235	9.71e-14	16446
class	class.Actinobacteria.id.419	rs745500	G	0.09335	0.01236	1.32e-13	16446
class	class.Actinobacteria.id.419	rs3739020	G	0.09529	0.01264	1.42e-13	16443
class	class.Actinobacteria.id.419	rs6742283	A	0.09293	0.01237	1.61e-13	16443
class	class.Actinobacteria.id.419	rs6719488	G	0.09284	0.01236	1.76e-13	16446
class	class.Actinobacteria.id.419	rs892715	T	0.09276	0.01236	1.83e-13	16446
class	class.Actinobacteria.id.419	rs3769005	C	0.09235	0.01235	1.95e-13	16446
class	class.Actinobacteria.id.419	rs2322660	C	0.09255	0.01235	1.96e-13	16446
class	class.Actinobacteria.id.419	rs12988076	C	0.09248	0.01236	2.21e-13	16446
class	class.Actinobacteria.id.419	rs2322659	T	0.09424	0.01261	2.22e-13	16446
class	class.Actinobacteria.id.419	rs748841	C	0.09231	0.01235	2.3e-13	16446
class	class.Actinobacteria.id.419	rs1470457	G	0.09395	0.01263	3.26e-13	16446
class	class.Actinobacteria.id.419	rs12475139	A	0.08946	0.01221	4.65e-13	16315
class	class.Actinobacteria.id.419	rs2164210	T	0.09071	0.01236	5.65e-13	16446
class	class.Actinobacteria.id.419	rs17261772	C	0.09126	0.01244	5.86e-13	16315
class	class.Actinobacteria.id.419	rs313519	C	0.09118	0.01254	7.23e-13	16446
class	class.Actinobacteria.id.419	rs313518	T	0.09105	0.01254	8.26e-13	16446
class	class.Actinobacteria.id.419	rs749873	C	0.08528	0.01181	9.72e-13	16446
class	class.Actinobacteria.id.419	rs10928546	C	0.09135	0.01258	9.95e-13	16446
class	class.Actinobacteria.id.419	rs71348714	G	0.09019	0.01254	1.32e-12	16446
class	class.Actinobacteria.id.419	rs313517	G	0.09018	0.01254	1.34e-12	16446
class	class.Actinobacteria.id.419	rs2082729	C	0.09099	0.01259	1.35e-12	16446
class	class.Actinobacteria.id.419	rs71348715	G	0.09088	0.01259	1.36e-12	16446
class	class.Actinobacteria.id.419	rs11684545	G	0.09075	0.01259	1.37e-12	16446
class	class.Actinobacteria.id.419	rs313526	T	0.09004	0.01253	1.46e-12	16446
class	class.Actinobacteria.id.419	rs2034276	T	0.08992	0.01253	1.5e-12	16446
class	class.Actinobacteria.id.419	rs313528	A	0.08997	0.01253	1.5e-12	16446
class	class.Actinobacteria.id.419	rs4954280	G	0.08992	0.01253	1.54e-12	16446
class	class.Actinobacteria.id.419	rs28453840	G	0.0905	0.01258	1.57e-12	16445
class	class.Actinobacteria.id.419	rs1446584	G	0.08973	0.01253	1.68e-12	16446
class	class.Actinobacteria.id.419	rs313523	A	0.08972	0.01254	1.71e-12	16446
class	class.Actinobacteria.id.419	rs313522	A	0.08968	0.01254	1.76e-12	16446
class	class.Actinobacteria.id.419	rs1438305	C	0.09037	0.01259	1.83e-12	16446
class	class.Actinobacteria.id.419	rs1011361	G	0.0903	0.01259	1.9e-12	16445
class	class.Actinobacteria.id.419	rs10202489	G	0.09002	0.01256	1.99e-12	16446
class	class.Actinobacteria.id.419	rs656326	C	0.08938	0.01254	2.07e-12	16446
class	class.Actinobacteria.id.419	rs6720287	G	0.08933	0.01253	2.07e-12	16446
class	class.Actinobacteria.id.419	rs313524	T	0.08932	0.01253	2.15e-12	16446
class	class.Actinobacteria.id.419	rs12998016	C	0.09	0.01259	2.23e-12	16445
class	class.Actinobacteria.id.419	rs6715856	C	0.08912	0.01253	2.29e-12	16446
class	class.Actinobacteria.id.419	rs6430589	G	0.08961	0.01259	2.3e-12	16445
class	class.Actinobacteria.id.419	rs1438307	G	0.08985	0.01258	2.32e-12	16446
class	class.Actinobacteria.id.419	rs1438304	A	0.08995	0.01259	2.33e-12	16446
class	class.Actinobacteria.id.419	rs6755383	T	0.08908	0.01253	2.35e-12	16446
class	class.Actinobacteria.id.419	rs10195620	A	0.08987	0.01259	2.35e-12	16446
class	class.Actinobacteria.id.419	rs7355359	C	0.08903	0.01254	2.57e-12	16446
class	class.Actinobacteria.id.419	rs10192827	G	0.08977	0.01258	2.67e-12	16444
class	class.Actinobacteria.id.419	rs10928542	A	0.08865	0.01253	2.99e-12	16446
class	class.Actinobacteria.id.419	rs12998387	A	0.08939	0.01258	3.05e-12	16446
class	class.Actinobacteria.id.419	rs3213889	A	0.08951	0.01259	3.05e-12	16446
class	class.Actinobacteria.id.419	rs4954276	G	0.08885	0.01253	3.11e-12	16446
class	class.Actinobacteria.id.419	rs7608045	C	0.0886	0.01253	3.12e-12	16446
class	class.Actinobacteria.id.419	rs10173394	C	0.08936	0.01258	3.16e-12	16446
class	class.Actinobacteria.id.419	rs13412397	G	0.08898	0.01255	3.27e-12	16446
class	class.Actinobacteria.id.419	rs4954279	A	0.08842	0.01253	3.42e-12	16446
class	class.Actinobacteria.id.419	rs12619365	T	0.08856	0.01258	3.44e-12	16446
class	class.Actinobacteria.id.419	rs2011946	C	0.0839	0.0119	3.8e-12	16441
class	class.Actinobacteria.id.419	rs11679508	A	0.08855	0.01255	4.17e-12	16446
class	class.Actinobacteria.id.419	rs12994270	T	0.08893	0.01258	4.24e-12	16446
class	class.Actinobacteria.id.419	rs13413639	A	0.0881	0.01253	4.37e-12	16446
class	class.Actinobacteria.id.419	rs12469709	C	0.08853	0.01259	5.08e-12	16446
class	class.Actinobacteria.id.419	rs1869829	G	0.08644	0.01244	5.77e-12	16446
class	class.Actinobacteria.id.419	rs1374329	G	0.08873	0.01278	7.89e-12	16446
class	class.Actinobacteria.id.419	rs6760329	A	0.08971	0.01297	1.02e-11	16446
class	class.Actinobacteria.id.419	rs9287442	A	0.0895	0.01292	1.11e-11	16446
class	class.Actinobacteria.id.419	rs10188066	G	0.0893	0.01297	1.29e-11	16446
class	class.Actinobacteria.id.419	rs10928545	A	0.08939	0.01292	1.34e-11	16446
class	class.Actinobacteria.id.419	rs62160860	C	0.11427	0.01699	1.36e-11	16443
class	class.Actinobacteria.id.419	rs11693502	C	0.08126	0.01189	1.4e-11	16445
class	class.Actinobacteria.id.419	rs2304599	C	0.08934	0.01297	1.41e-11	16446
class	class.Actinobacteria.id.419	rs12616520	A	0.08899	0.01292	1.45e-11	16446
class	class.Actinobacteria.id.419	rs10187402	G	0.08452	0.01248	1.53e-11	16441
class	class.Actinobacteria.id.419	rs4954551	A	0.11141	0.01678	1.8e-11	16446
class	class.Actinobacteria.id.419	rs7587285	C	0.11143	0.01676	1.81e-11	16446
class	class.Actinobacteria.id.419	rs2278544	A	0.08848	0.01294	2.06e-11	16446
class	class.Actinobacteria.id.419	rs2278683	C	0.11102	0.01676	2.36e-11	16445
class	class.Actinobacteria.id.419	rs11893318	C	0.11055	0.01678	2.87e-11	16445
class	class.Actinobacteria.id.419	rs11679933	G	0.08031	0.0119	2.9e-11	16442
class	class.Actinobacteria.id.419	rs1030764	C	0.08793	0.01297	3e-11	16446
class	class.Actinobacteria.id.419	rs3820794	C	0.08745	0.01296	3.63e-11	16446
class	class.Actinobacteria.id.419	rs932206	C	0.07612	0.01147	4.07e-11	16315
class	class.Actinobacteria.id.419	rs6714750	G	0.0847	0.01257	4.1e-11	16315
class	class.Actinobacteria.id.419	rs2680880	A	0.07718	0.01146	4.76e-11	16446
class	class.Actinobacteria.id.419	rs7581382	C	-0.0852	0.01407	5.5e-11	15425
class	class.Actinobacteria.id.419	rs935613	T	0.08202	0.01248	7.35e-11	16446
class	class.Actinobacteria.id.419	rs1375132	G	0.08145	0.01246	1.03e-10	16444
class	class.Actinobacteria.id.419	rs6747073	C	0.08016	0.01244	1.85e-10	16444
class	class.Actinobacteria.id.419	rs6704561	T	0.07843	0.01227	2.67e-10	16315
class	class.Actinobacteria.id.419	rs3768998	T	0.10758	0.01731	3.29e-10	16445
class	class.Actinobacteria.id.419	rs2016636	A	0.07918	0.01248	3.54e-10	16446
class	class.Actinobacteria.id.419	rs12328663	C	0.09496	0.01574	4.52e-10	16446
class	class.Actinobacteria.id.419	rs13389481	A	0.09761	0.01611	4.6e-10	16444
class	class.Actinobacteria.id.419	rs2874739	T	0.09515	0.01574	5.05e-10	16446
class	class.Actinobacteria.id.419	rs1900741	T	0.08646	0.01357	5.1e-10	16446
class	class.Actinobacteria.id.419	rs10193348	G	0.09486	0.01575	5.37e-10	16446
class	class.Actinobacteria.id.419	rs10167901	T	0.09513	0.0158	6.17e-10	16446
class	class.Actinobacteria.id.419	rs10167809	T	0.09493	0.0158	6.56e-10	16446
class	class.Actinobacteria.id.419	rs4953948	G	0.09492	0.0158	6.57e-10	16446
class	class.Actinobacteria.id.419	rs4954216	A	0.09484	0.0158	6.84e-10	16446
class	class.Actinobacteria.id.419	rs7568525	A	0.09372	0.01579	7.2e-10	16446
class	class.Actinobacteria.id.419	rs10167884	T	0.09469	0.0158	7.26e-10	16446
class	class.Actinobacteria.id.419	rs4954215	A	0.09464	0.0158	7.31e-10	16446
class	class.Actinobacteria.id.419	rs10208624	T	0.09372	0.01579	7.31e-10	16446
class	class.Actinobacteria.id.419	rs62168942	C	0.09475	0.0158	7.39e-10	16446
class	class.Actinobacteria.id.419	rs10182750	C	0.09466	0.01581	7.6e-10	16446
class	class.Actinobacteria.id.419	rs4953947	C	0.09444	0.01581	7.97e-10	16446
class	class.Actinobacteria.id.419	rs7422031	T	0.09403	0.01574	7.98e-10	16446
class	class.Actinobacteria.id.419	rs13409400	C	0.09445	0.0158	8.28e-10	16446
class	class.Actinobacteria.id.419	rs7573600	C	0.09333	0.01575	8.53e-10	16446
class	class.Actinobacteria.id.419	rs62168941	T	0.09442	0.0158	8.61e-10	16446
class	class.Actinobacteria.id.419	rs4954513	A	0.10778	0.01737	8.8e-10	16446
class	class.Actinobacteria.id.419	rs16832275	G	0.10287	0.01676	8.8e-10	16446
class	class.Actinobacteria.id.419	rs11898045	C	0.09308	0.01575	8.84e-10	16446
class	class.Actinobacteria.id.419	rs56903548	T	0.09345	0.01574	9.49e-10	16446
class	class.Actinobacteria.id.419	rs4954217	T	0.09403	0.0158	9.68e-10	16446
class	class.Actinobacteria.id.419	rs13413872	T	0.09401	0.0158	9.68e-10	16446
class	class.Actinobacteria.id.419	rs13402112	C	0.09401	0.0158	9.68e-10	16446
class	class.Actinobacteria.id.419	rs10186594	G	0.09402	0.0158	9.77e-10	16446
class	class.Actinobacteria.id.419	rs58426504	G	0.09273	0.01575	1.01e-09	16446
class	class.Actinobacteria.id.419	rs4954214	T	0.09381	0.01581	1.01e-09	16446
class	class.Actinobacteria.id.419	rs3213871	T	0.10717	0.01742	1.02e-09	16446
class	class.Actinobacteria.id.419	rs921859	G	0.09378	0.0158	1.05e-09	16446
class	class.Actinobacteria.id.419	rs58697996	A	0.0929	0.01579	1.06e-09	16446
class	class.Actinobacteria.id.419	rs7601696	A	0.0938	0.0158	1.09e-09	16446
class	class.Actinobacteria.id.419	rs6760553	G	0.09359	0.01581	1.09e-09	16446
class	class.Actinobacteria.id.419	rs7577258	A	0.09371	0.0158	1.12e-09	16446
class	class.Actinobacteria.id.419	rs2017831	T	0.09367	0.0158	1.12e-09	16446
class	class.Actinobacteria.id.419	rs3769002	C	0.10692	0.01738	1.12e-09	16446
class	class.Actinobacteria.id.419	rs56263017	C	0.10681	0.01738	1.14e-09	16446
class	class.Actinobacteria.id.419	rs7565268	C	0.09363	0.0158	1.16e-09	16446
class	class.Actinobacteria.id.419	rs56174523	C	0.09349	0.0158	1.18e-09	16446
class	class.Actinobacteria.id.419	rs61087958	T	0.09266	0.01576	1.23e-09	16446
class	class.Actinobacteria.id.419	rs4953946	G	0.09315	0.01581	1.26e-09	16446
class	class.Actinobacteria.id.419	rs11888951	C	0.09304	0.01581	1.34e-09	16446
class	class.Actinobacteria.id.419	rs7601683	T	0.09311	0.0158	1.43e-09	16446
class	class.Actinobacteria.id.419	rs10174944	T	0.093	0.0158	1.44e-09	16445
class	class.Actinobacteria.id.419	rs4954220	A	0.09203	0.01579	1.45e-09	16446
class	class.Actinobacteria.id.419	rs7565149	A	0.09299	0.0158	1.46e-09	16446
class	class.Actinobacteria.id.419	rs62168934	G	0.09291	0.01581	1.51e-09	16446
class	class.Actinobacteria.id.419	rs60350840	G	0.09309	0.01581	1.51e-09	16446
class	class.Actinobacteria.id.419	rs4346445	C	0.09143	0.01581	1.52e-09	16444
class	class.Actinobacteria.id.419	rs16831498	C	0.09376	0.01601	1.61e-09	16446
class	class.Actinobacteria.id.419	rs2164332	C	0.10048	0.01674	1.77e-09	16446
class	class.Actinobacteria.id.419	rs4953945	G	0.09336	0.01587	1.78e-09	16444
class	class.Actinobacteria.id.419	rs7608980	A	0.10646	0.01739	1.81e-09	16446
class	class.Actinobacteria.id.419	rs4954567	T	0.0722	0.01196	1.82e-09	16446
class	class.Actinobacteria.id.419	rs6741481	G	0.09159	0.01575	1.82e-09	16446
class	class.Actinobacteria.id.419	rs7603805	G	0.0918	0.01574	1.89e-09	16446
class	class.Actinobacteria.id.419	rs16832138	A	0.10621	0.01738	1.95e-09	16446
class	class.Actinobacteria.id.419	rs2290518	A	0.09129	0.01575	2.05e-09	16446
class	class.Actinobacteria.id.419	rs2322725	C	0.0999	0.01675	2.12e-09	16446
class	class.Actinobacteria.id.419	rs11884903	C	0.09251	0.01596	2.22e-09	16446
class	class.Actinobacteria.id.419	rs16832156	A	0.10041	0.01678	2.48e-09	16445
class	class.Actinobacteria.id.419	rs1401687	C	0.0716	0.01196	2.49e-09	16446
class	class.Actinobacteria.id.419	rs11903663	G	0.08897	0.01577	2.54e-09	16444
class	class.Actinobacteria.id.419	rs58327215	C	0.09074	0.01578	2.56e-09	16446
class	class.Actinobacteria.id.419	rs6752519	T	0.10417	0.01734	2.61e-09	16446
class	class.Actinobacteria.id.419	rs309132	G	0.10397	0.01713	2.61e-09	16446
class	class.Actinobacteria.id.419	rs56067372	T	0.10518	0.01739	2.72e-09	16446
class	class.Actinobacteria.id.419	rs4640444	C	0.08891	0.01577	2.73e-09	16444
class	class.Actinobacteria.id.419	rs1551497	C	0.09155	0.01581	2.74e-09	16445
class	class.Actinobacteria.id.419	rs10179271	C	0.07136	0.01196	2.79e-09	16446
class	class.Actinobacteria.id.419	rs16832200	C	0.0992	0.01675	2.8e-09	16446
class	class.Actinobacteria.id.419	rs4645053	A	0.08882	0.01577	2.83e-09	16444
class	class.Actinobacteria.id.419	rs6739713	G	0.07681	0.01271	2.85e-09	16446
class	class.Actinobacteria.id.419	rs4954212	G	0.09144	0.01577	2.86e-09	16445
class	class.Actinobacteria.id.419	rs3754690	T	0.10749	0.01797	2.9e-09	16446
class	class.Actinobacteria.id.419	rs2164331	T	0.10364	0.0174	2.91e-09	16446
class	class.Actinobacteria.id.419	rs12478902	C	0.10049	0.01698	2.91e-09	16445
class	class.Actinobacteria.id.419	rs6430561	T	0.09053	0.01579	2.93e-09	16446
class	class.Actinobacteria.id.419	rs10209482	C	0.09207	0.01598	2.96e-09	16446
class	class.Actinobacteria.id.419	rs11890844	G	0.09124	0.01583	3e-09	16445
class	class.Actinobacteria.id.419	rs9941547	A	0.07135	0.012	3.24e-09	16337
class	class.Actinobacteria.id.419	rs13410870	A	0.08997	0.01575	3.24e-09	16446
class	class.Actinobacteria.id.419	rs309126	C	0.09793	0.0163	3.31e-09	16446
class	class.Actinobacteria.id.419	rs6709763	A	0.09093	0.01581	3.33e-09	16446
class	class.Actinobacteria.id.419	rs13402101	A	0.09107	0.01583	3.36e-09	16445
class	class.Actinobacteria.id.419	rs57829242	G	0.09163	0.01596	3.44e-09	16446
class	class.Actinobacteria.id.419	rs13399376	G	0.09095	0.01583	3.49e-09	16445
class	class.Actinobacteria.id.419	rs74266324	A	0.08471	0.0144	3.5e-09	16315
class	class.Actinobacteria.id.419	rs3754692	C	0.07639	0.01271	3.52e-09	16446
class	class.Actinobacteria.id.419	rs17293519	G	0.08959	0.01574	3.78e-09	16446
class	class.Actinobacteria.id.419	rs4494812	G	0.08821	0.01577	3.82e-09	16444
class	class.Actinobacteria.id.419	rs55634455	C	0.10627	0.01795	3.88e-09	16446
class	class.Actinobacteria.id.419	rs4954568	A	0.07067	0.01196	3.97e-09	16446
class	class.Actinobacteria.id.419	rs16831264	C	0.09011	0.01576	4.02e-09	16445
class	class.Actinobacteria.id.419	rs6430593	A	0.09932	0.01676	4.14e-09	16446
class	class.Actinobacteria.id.419	rs6737635	T	0.09028	0.01581	4.38e-09	16446
class	class.Actinobacteria.id.419	rs60433564	C	0.11928	0.02069	4.41e-09	13623
class	class.Actinobacteria.id.419	rs6749119	G	0.08907	0.01574	4.44e-09	16446
class	class.Actinobacteria.id.419	rs10496736	G	0.1188	0.02069	4.66e-09	13623
class	class.Actinobacteria.id.419	rs6721838	G	0.08936	0.01582	4.77e-09	16446
class	class.Actinobacteria.id.419	rs78141345	A	0.10571	0.01796	4.83e-09	16446
class	class.Actinobacteria.id.419	rs11892750	A	0.09032	0.01584	4.99e-09	16445
class	class.Actinobacteria.id.419	rs13427494	A	0.09075	0.01599	5.05e-09	16446
class	class.Actinobacteria.id.419	rs6715785	A	0.07012	0.01195	5.14e-09	16445
class	class.Actinobacteria.id.419	rs11897204	C	0.08863	0.01576	5.4e-09	16446
class	class.Actinobacteria.id.419	rs6706466	G	0.08847	0.01575	5.43e-09	16446
class	class.Actinobacteria.id.419	rs56369660	G	0.08902	0.01576	5.51e-09	16446
class	class.Actinobacteria.id.419	rs4954569	T	0.06993	0.01195	5.53e-09	16445
class	class.Actinobacteria.id.419	rs4954242	G	0.09158	0.01607	5.64e-09	16446
class	class.Actinobacteria.id.419	rs1979033	A	0.06396	0.01138	5.68e-09	16441
class	class.Actinobacteria.id.419	rs11888521	C	0.08701	0.01577	5.91e-09	16444
class	class.Actinobacteria.id.419	rs13408096	T	0.08914	0.01577	5.98e-09	16445
class	class.Actinobacteria.id.419	rs12233092	A	0.09751	0.01685	6.27e-09	16443
class	class.Actinobacteria.id.419	rs4954226	C	0.0896	0.01595	6.38e-09	16446
class	class.Actinobacteria.id.419	rs6723108	T	0.06429	0.01152	6.6e-09	16446
class	class.Actinobacteria.id.419	rs4954213	T	0.08876	0.01577	6.83e-09	16445
class	class.Actinobacteria.id.419	rs4954633	T	0.1153	0.02054	6.93e-09	13623
class	class.Actinobacteria.id.419	rs56211644	C	0.10401	0.01795	7.76e-09	16446
class	class.Actinobacteria.id.419	rs4954221	A	0.08764	0.01578	8.19e-09	16446
class	class.Actinobacteria.id.419	rs11900832	T	0.0887	0.01584	8.63e-09	16445
class	class.Actinobacteria.id.419	rs7597802	T	0.08865	0.01583	8.73e-09	16445
class	class.Actinobacteria.id.419	rs925966	C	0.07089	0.01215	8.98e-09	16315
class	class.Actinobacteria.id.419	rs4954392	G	0.06896	0.01196	8.99e-09	16446
class	class.Actinobacteria.id.419	rs4954570	C	0.0727	0.01281	9.09e-09	16444
class	class.Actinobacteria.id.419	rs950176	G	0.06915	0.01197	9.21e-09	16444
class	class.Actinobacteria.id.419	rs61663334	G	0.0855	0.01578	9.56e-09	16445
class	class.Actinobacteria.id.419	rs11889843	A	0.08795	0.01577	9.72e-09	16445
class	class.Actinobacteria.id.419	rs7563997	A	0.0879	0.01578	9.93e-09	16445
class	class.Actinobacteria.id.419	rs6742013	C	0.0887	0.01599	1.02e-08	16446
class	class.Actinobacteria.id.419	rs57543738	C	0.10333	0.01804	1.03e-08	16446
class	class.Actinobacteria.id.419	rs60376570	A	0.10315	0.01802	1.03e-08	16446
class	class.Actinobacteria.id.419	rs72972104	A	0.11393	0.02055	1.03e-08	13623
class	class.Actinobacteria.id.419	rs12616955	T	0.06868	0.01196	1.03e-08	16446
class	class.Actinobacteria.id.419	rs78793148	A	0.10934	0.01877	1.06e-08	16315
class	class.Actinobacteria.id.419	rs1530559	G	0.06456	0.01138	1.06e-08	16315
class	class.Actinobacteria.id.419	rs10928529	A	0.08807	0.01584	1.09e-08	16445
class	class.Actinobacteria.id.419	rs2874834	G	0.07407	0.01274	1.12e-08	16446
class	class.Actinobacteria.id.419	rs4954566	T	0.06828	0.01196	1.25e-08	16446
class	class.Actinobacteria.id.419	rs2305248	G	0.08625	0.01575	1.3e-08	16446
class	class.Actinobacteria.id.419	rs7565053	T	0.12106	0.02154	1.3e-08	13499
class	class.Actinobacteria.id.419	rs74697610	T	0.11207	0.01993	1.31e-08	16206
class	class.Actinobacteria.id.419	rs584226	C	0.09775	0.01699	1.33e-08	16446
class	class.Actinobacteria.id.419	rs7371606	G	0.07007	0.01216	1.35e-08	16315
class	class.Actinobacteria.id.419	rs4954564	G	0.06836	0.01197	1.35e-08	16444
class	class.Actinobacteria.id.419	rs7605229	T	0.08811	0.01599	1.37e-08	16446
class	class.Actinobacteria.id.419	rs4954572	T	0.06832	0.01203	1.38e-08	16446
class	class.Actinobacteria.id.419	rs4954430	T	0.11505	0.02076	1.38e-08	13622
class	class.Actinobacteria.id.419	rs1123848	T	0.06836	0.01205	1.48e-08	16444
class	class.Actinobacteria.id.419	rs6727889	T	0.08831	0.016	1.49e-08	16446
class	class.Actinobacteria.id.419	rs4954396	C	0.06817	0.01203	1.49e-08	16446
class	class.Actinobacteria.id.419	rs16855656	G	0.09361	0.0164	1.55e-08	16446
class	class.Actinobacteria.id.419	rs62170081	G	0.11501	0.02069	1.56e-08	13623
class	class.Actinobacteria.id.419	rs10803550	T	0.06777	0.01196	1.57e-08	16446
class	class.Actinobacteria.id.419	rs953387	C	0.06759	0.01196	1.67e-08	16446
class	class.Actinobacteria.id.419	rs2102896	C	0.06756	0.01197	1.68e-08	16446
class	class.Actinobacteria.id.419	rs2874874	C	0.10175	0.01802	1.7e-08	16446
class	class.Actinobacteria.id.419	rs2056297	T	0.06761	0.01196	1.76e-08	16446
class	class.Actinobacteria.id.419	rs56982689	T	0.11301	0.02074	1.89e-08	13623
class	class.Actinobacteria.id.419	rs2322812	G	0.10123	0.01802	2.04e-08	16446
class	class.Actinobacteria.id.419	rs3769011	T	0.10089	0.01803	2.16e-08	16446
class	class.Actinobacteria.id.419	rs72970286	G	0.11122	0.02036	2.19e-08	13622
class	class.Actinobacteria.id.419	rs6707289	G	0.114	0.02069	2.2e-08	13623
class	class.Actinobacteria.id.419	rs6720497	A	0.11399	0.02069	2.2e-08	13623
class	class.Actinobacteria.id.419	rs58080116	G	0.10109	0.01802	2.21e-08	16446
class	class.Actinobacteria.id.419	rs4954397	G	0.06742	0.01205	2.3e-08	16446
class	class.Actinobacteria.id.419	rs1964776	T	0.06739	0.01206	2.48e-08	16446
class	class.Actinobacteria.id.419	rs11897217	T	0.08421	0.01579	2.52e-08	16446
class	class.Actinobacteria.id.419	rs61470941	C	0.09953	0.018	2.53e-08	16446
class	class.Actinobacteria.id.419	rs10928558	C	0.06802	0.0122	2.6e-08	16445
class	class.Actinobacteria.id.419	rs4954445	A	0.10029	0.01802	2.61e-08	16446
class	class.Actinobacteria.id.419	rs7594509	T	0.08416	0.01579	2.63e-08	16446
class	class.Actinobacteria.id.419	rs2322445	A	0.08423	0.01578	2.64e-08	16446
class	class.Actinobacteria.id.419	rs12473760	A	0.06658	0.01197	2.67e-08	16446
class	class.Actinobacteria.id.419	rs4954577	G	0.06709	0.01205	2.72e-08	16446
class	class.Actinobacteria.id.419	rs6729961	G	0.11356	0.02069	2.8e-08	13623
class	class.Actinobacteria.id.419	rs3806502	T	0.08568	0.01598	2.9e-08	16446
class	class.Actinobacteria.id.419	rs6705610	G	0.0837	0.01575	2.9e-08	16446
class	class.Actinobacteria.id.419	rs16831994	C	0.11135	0.02055	3.01e-08	13623
class	class.Actinobacteria.id.419	rs16833335	A	0.06689	0.01205	3.03e-08	16446
class	class.Actinobacteria.id.419	rs6738563	T	0.06092	0.01138	3.05e-08	16442
class	class.Actinobacteria.id.419	rs1519525	T	0.06649	0.01203	3.71e-08	16446
class	class.Actinobacteria.id.419	rs35215526	A	0.10439	0.0187	3.82e-08	16442
class	class.Actinobacteria.id.419	rs13008147	G	-0.06679	0.01282	4.02e-08	15425
class	class.Actinobacteria.id.419	rs7609188	C	0.10986	0.02055	4.03e-08	13623
class	class.Actinobacteria.id.419	rs3820790	T	0.09962	0.01822	4.48e-08	16443
class	class.Actinobacteria.id.419	rs62168847	C	0.10273	0.0186	4.7e-08	16442
class	class.Actinobacteria.id.419	rs3739022	A	0.09758	0.01801	4.9e-08	16446
class	class.Actinobacteria.id.419	rs12992815	G	0.09688	0.01788	5.22e-08	16446
class	class.Actinobacteria.id.419	rs7565871	C	0.08193	0.01587	5.28e-08	16445
class	class.Actinobacteria.id.419	rs62168843	C	0.1022	0.0186	5.32e-08	16442
class	class.Actinobacteria.id.419	rs62168846	A	0.10337	0.0187	5.41e-08	16442
class	class.Actinobacteria.id.419	rs9677760	T	0.07658	0.01374	5.6e-08	16446
class	class.Actinobacteria.id.419	rs4954578	C	0.06544	0.01203	6.18e-08	16446
class	class.Actinobacteria.id.419	rs4954573	G	0.06585	0.01219	6.2e-08	16445
class	class.Actinobacteria.id.419	rs1865452	T	0.07653	0.01381	6.27e-08	16446
class	class.Actinobacteria.id.419	rs60963894	G	0.07653	0.01381	6.27e-08	16446
class	class.Actinobacteria.id.419	rs10496737	G	0.07648	0.01381	6.36e-08	16446
class	class.Actinobacteria.id.419	rs56036623	C	0.07057	0.01322	6.37e-08	16446
class	class.Actinobacteria.id.419	rs6716987	A	0.06502	0.01203	7.5e-08	16446
class	class.Actinobacteria.id.419	rs60453613	C	0.07598	0.01381	7.85e-08	16446
class	class.Actinobacteria.id.419	rs12469551	T	0.07587	0.01374	7.98e-08	16446
class	class.Actinobacteria.id.419	rs13010498	C	-0.06402	0.01214	8.22e-08	16315
class	class.Actinobacteria.id.419	rs7595712	T	0.07596	0.01381	9.04e-08	16446
class	class.Actinobacteria.id.419	rs6660520	A	0.0713	0.01339	9.21e-08	16441
class	class.Actinobacteria.id.419	rs62168844	G	0.10002	0.0186	1e-07	16442
class	class.Actinobacteria.id.419	rs6708957	T	0.07534	0.01381	1.01e-07	16446
class	class.Actinobacteria.id.419	rs998451	G	0.05846	0.01154	1.04e-07	16445
class	class.Actinobacteria.id.419	rs7513988	C	0.06936	0.01313	1.06e-07	16442
class	class.Actinobacteria.id.419	rs6745996	G	0.08629	0.01665	1.06e-07	16446
class	class.Actinobacteria.id.419	rs80274970	T	0.1032	0.01963	1.07e-07	15956
class	class.Actinobacteria.id.419	rs12022129	G	0.06974	0.01321	1.09e-07	16443
class	class.Actinobacteria.id.419	rs1469996	G	0.07584	0.01388	1.09e-07	16315
class	class.Actinobacteria.id.419	rs60274701	A	0.09487	0.01783	1.2e-07	16445
class	class.Actinobacteria.id.419	rs4954394	G	0.06657	0.01288	1.22e-07	16446
class	class.Actinobacteria.id.419	rs10193587	C	0.0647	0.0123	1.27e-07	16315
class	class.Actinobacteria.id.419	rs4845143	G	0.0691	0.01322	1.35e-07	16443
class	class.Actinobacteria.id.419	rs147616090	T	0.07451	0.0138	1.37e-07	16446
class	class.Actinobacteria.id.419	rs1469995	A	0.07438	0.0138	1.4e-07	16441
class	class.Actinobacteria.id.419	rs6732236	G	0.07434	0.01381	1.5e-07	16446
class	class.Actinobacteria.id.419	rs7564577	T	0.0824	0.01612	1.65e-07	16444
class	class.Actinobacteria.id.419	rs10928513	T	0.0584	0.01148	1.72e-07	16445
class	class.Actinobacteria.id.419	rs7604460	C	0.08244	0.01547	1.85e-07	16315
class	class.Actinobacteria.id.419	rs6430585	A	0.07344	0.01371	1.95e-07	16446
class	class.Actinobacteria.id.419	rs7582173	A	0.07914	0.01457	2.03e-07	16446
class	class.Actinobacteria.id.419	rs7575241	A	0.07428	0.01395	2.04e-07	16445
class	class.Actinobacteria.id.419	rs872151	T	0.09147	0.01774	2.12e-07	16446
class	class.Actinobacteria.id.419	rs12471781	A	0.08174	0.01556	2.25e-07	16315
class	class.Actinobacteria.id.419	rs4954388	C	0.06387	0.01227	2.39e-07	16442
class	class.Actinobacteria.id.419	rs4954571	A	0.06486	0.01288	2.58e-07	16444
class	class.Actinobacteria.id.419	rs1028182	T	0.06755	0.01322	2.65e-07	16443
class	class.Actinobacteria.id.419	rs10197646	A	0.07832	0.01457	2.68e-07	16446
class	class.Actinobacteria.id.419	rs7568884	T	0.06225	0.0122	2.75e-07	16446
class	class.Actinobacteria.id.419	rs4954556	A	0.1226	0.02474	2.9e-07	9647
class	class.Actinobacteria.id.419	rs13415439	A	0.06208	0.01219	2.94e-07	16446
class	class.Actinobacteria.id.419	rs60241067	T	0.06492	0.01248	3.04e-07	16446
class	class.Actinobacteria.id.419	rs7556781	G	0.0721	0.01369	3.05e-07	16446
class	class.Actinobacteria.id.419	rs4954575	A	0.06206	0.01221	3.11e-07	16446
class	class.Actinobacteria.id.419	rs6430580	G	0.0829	0.01666	3.13e-07	16446
class	class.Actinobacteria.id.419	rs6733547	T	0.07969	0.01599	3.23e-07	16445
class	class.Actinobacteria.id.419	rs10174462	G	0.07388	0.01398	3.33e-07	16446
class	class.Actinobacteria.id.419	rs2056226	G	0.0688	0.01352	3.34e-07	16315
class	class.Actinobacteria.id.419	rs6540645	G	0.06837	0.01346	3.37e-07	16441
class	class.Actinobacteria.id.419	rs1807356	C	0.08153	0.01625	3.49e-07	16446
class	class.Actinobacteria.id.419	rs7589832	C	0.07229	0.0138	3.51e-07	16446
class	class.Actinobacteria.id.419	rs13007153	C	0.06284	0.01226	3.79e-07	16441
class	class.Actinobacteria.id.419	rs73958618	G	0.07166	0.01378	4e-07	16446
class	class.Actinobacteria.id.419	rs1028181	T	0.06772	0.01346	4.41e-07	16441
class	class.Actinobacteria.id.419	rs59869505	C	0.06096	0.01218	4.43e-07	16446
class	class.Actinobacteria.id.419	rs72976292	A	0.06104	0.01219	4.44e-07	16441
class	class.Actinobacteria.id.419	rs55809728	A	0.10735	0.0218	4.47e-07	13617
class	class.Actinobacteria.id.419	rs309124	G	0.07413	0.01454	4.58e-07	16445
class	class.Actinobacteria.id.419	rs4988243	C	0.11209	0.02241	4.65e-07	13514
class	class.Actinobacteria.id.419	rs908704	G	0.06697	0.01337	4.88e-07	16440
class	class.Actinobacteria.id.419	rs16833170	G	0.06078	0.01219	4.94e-07	16446
class	class.Actinobacteria.id.419	rs6685379	G	0.06636	0.01329	5e-07	16315
class	class.Actinobacteria.id.419	rs2090661	G	0.06173	0.01226	5.46e-07	16442
class	class.Actinobacteria.id.419	rs2254780	T	0.07305	0.01469	5.78e-07	16446
class	class.Actinobacteria.id.419	rs1879087	C	0.10375	0.02293	6.2e-07	10415
class	class.Actinobacteria.id.419	rs2441384	C	0.0728	0.01469	6.25e-07	16446
class	class.Actinobacteria.id.419	rs2138992	A	0.06656	0.01346	6.37e-07	16315
class	class.Actinobacteria.id.419	rs309122	G	0.0731	0.01454	6.56e-07	16445
class	class.Actinobacteria.id.419	rs11895609	T	0.0755	0.01593	6.59e-07	16445
class	class.Actinobacteria.id.419	rs6712127	G	0.07169	0.01395	6.67e-07	16446
class	class.Actinobacteria.id.419	rs309123	G	0.07343	0.01474	7.46e-07	16445
class	class.Actinobacteria.id.419	rs8047955	A	0.05736	0.01163	8.32e-07	16439
class	class.Actinobacteria.id.419	rs8057441	C	0.05692	0.01155	8.72e-07	16315
class	class.Actinobacteria.id.419	rs10928554	T	0.09046	0.01738	8.75e-07	16315
class	class.Actinobacteria.id.419	rs4440852	C	0.06568	0.01347	8.75e-07	16315
class	class.Actinobacteria.id.419	rs309152	C	0.07331	0.01498	9.52e-07	16446
class	class.Actinobacteria.id.419	rs75667274	T	0.07635	0.0155	1e-06	16440
class	class.Actinobacteria.id.419	rs6430601	T	0.07598	0.0161	1.01e-06	16443
class	class.Actinobacteria.id.419	rs112407062	T	0.07581	0.01541	1.02e-06	16446
class	class.Actinobacteria.id.419	rs7322849	T	0.09267	0.01924	1.03e-06	16446
class	class.Actinobacteria.id.419	rs6713776	G	0.07459	0.01456	1.04e-06	16446
class	class.Actinobacteria.id.419	rs10180515	A	0.06352	0.01334	1.09e-06	16446
class	class.Actinobacteria.id.419	rs12448146	A	0.05589	0.01151	1.14e-06	16315
class	class.Actinobacteria.id.419	rs908703	G	0.06357	0.0132	1.15e-06	16440
class	class.Actinobacteria.id.419	rs115553816	A	0.07548	0.01542	1.15e-06	16446
class	class.Actinobacteria.id.419	rs1942055	C	0.05454	0.01153	1.16e-06	16441
class	class.Actinobacteria.id.419	rs11684458	G	0.06317	0.01334	1.17e-06	16446
class	class.Actinobacteria.id.419	rs309119	C	0.07222	0.01491	1.17e-06	16446
class	class.Actinobacteria.id.419	rs112396243	T	0.07542	0.01541	1.18e-06	16446
class	class.Actinobacteria.id.419	rs309133	C	0.07226	0.01485	1.2e-06	16444
class	class.Actinobacteria.id.419	rs2176716	T	0.063	0.01334	1.26e-06	16446
class	class.Actinobacteria.id.419	rs16832440	A	0.07559	0.0154	1.27e-06	16445
class	class.Actinobacteria.id.419	rs111682961	T	0.07528	0.01541	1.29e-06	16445
class	class.Actinobacteria.id.419	rs79826902	A	0.07518	0.01541	1.3e-06	16446
class	class.Actinobacteria.id.419	rs12474975	T	0.0749	0.01542	1.31e-06	16446
class	class.Actinobacteria.id.419	rs3098104	A	0.07523	0.01523	1.31e-06	16445
class	class.Actinobacteria.id.419	rs16832243	T	0.07484	0.01542	1.37e-06	16446
class	class.Actinobacteria.id.419	rs1964459	G	0.07543	0.01541	1.38e-06	16442
class	class.Actinobacteria.id.419	rs16832205	A	0.07488	0.01541	1.39e-06	16446
class	class.Actinobacteria.id.419	rs6728946	G	0.07268	0.01503	1.41e-06	16445
class	class.Actinobacteria.id.419	rs12464050	T	0.075	0.01542	1.42e-06	16445
class	class.Actinobacteria.id.419	rs309159	T	0.0723	0.01505	1.44e-06	16446
class	class.Actinobacteria.id.419	rs4954555	C	0.10741	0.02246	1.45e-06	11290
class	class.Actinobacteria.id.419	rs2289959	T	0.07024	0.01469	1.45e-06	16446
class	class.Actinobacteria.id.419	rs586964	A	0.07473	0.01536	1.46e-06	16445
class	class.Actinobacteria.id.419	rs59213715	C	0.0741	0.01535	1.47e-06	16446
class	class.Actinobacteria.id.419	rs75128007	G	0.06348	0.01293	1.47e-06	16315
class	class.Actinobacteria.id.419	rs62160866	G	0.11842	0.02541	1.51e-06	9647
class	class.Actinobacteria.id.419	rs13387501	T	0.06252	0.01334	1.51e-06	16446
class	class.Actinobacteria.id.419	rs41269821	G	0.07253	0.01512	1.53e-06	16440
class	class.Actinobacteria.id.419	rs721765	A	0.0751	0.0154	1.54e-06	16446
class	class.Actinobacteria.id.419	rs72847650	A	-0.0552	0.01178	1.54e-06	15534
class	class.Actinobacteria.id.419	rs309161	A	0.07181	0.01491	1.56e-06	16446
class	class.Actinobacteria.id.419	rs6711493	G	0.06995	0.01458	1.56e-06	16446
class	class.Actinobacteria.id.419	rs77096272	A	0.07468	0.01542	1.59e-06	16445
class	class.Actinobacteria.id.419	rs12476127	G	0.07307	0.01503	1.63e-06	16446
class	class.Actinobacteria.id.419	rs6711997	C	0.06216	0.01332	1.63e-06	16446
class	class.Actinobacteria.id.419	rs4245838	T	0.10684	0.02246	1.63e-06	11290
class	class.Actinobacteria.id.419	rs309170	T	0.0712	0.01486	1.66e-06	16446
class	class.Actinobacteria.id.419	rs499483	A	0.07423	0.01535	1.68e-06	16445
class	class.Actinobacteria.id.419	rs9926823	C	0.05486	0.01151	1.74e-06	16315
class	class.Actinobacteria.id.419	rs16832624	C	0.06219	0.01288	1.75e-06	16315
class	class.Actinobacteria.id.419	rs3098103	C	0.07431	0.01537	1.75e-06	16446
class	class.Actinobacteria.id.419	rs75753154	C	0.0719	0.01503	1.76e-06	16446
class	class.Actinobacteria.id.419	rs309120	C	0.07062	0.01486	1.78e-06	16446
class	class.Actinobacteria.id.419	rs1057031	A	0.07172	0.01499	1.83e-06	16445
class	class.Actinobacteria.id.419	rs7606267	C	0.07174	0.01503	1.84e-06	16446
class	class.Actinobacteria.id.419	rs11688302	T	0.05784	0.01219	1.84e-06	16446
class	class.Actinobacteria.id.419	rs57243841	G	0.0635	0.01317	1.84e-06	16315
class	class.Actinobacteria.id.419	rs10171677	A	0.05295	0.01144	1.86e-06	16315
class	class.Actinobacteria.id.419	rs309158	G	0.06949	0.01453	1.87e-06	16446
class	class.Actinobacteria.id.419	rs9939612	T	0.05475	0.01151	1.89e-06	16315
class	class.Actinobacteria.id.419	rs3087343	G	0.07232	0.0151	1.92e-06	16445
class	class.Actinobacteria.id.419	rs4954557	T	0.05889	0.01239	1.95e-06	16446
class	class.Actinobacteria.id.419	rs309166	T	0.07073	0.01486	1.97e-06	16445
class	class.Actinobacteria.id.419	rs177917	G	0.07079	0.01485	1.97e-06	16446
class	class.Actinobacteria.id.419	rs16832162	A	0.07158	0.01503	1.97e-06	16446
class	class.Actinobacteria.id.419	rs72767435	T	-0.1272	0.02725	1.97e-06	13031
class	class.Actinobacteria.id.419	rs134296	C	0.11027	0.02334	2e-06	14435
class	class.Actinobacteria.id.419	rs2883034	G	0.0622	0.01327	2.01e-06	16315
class	class.Actinobacteria.id.419	rs7599898	T	0.07211	0.015	2.09e-06	16446
class	class.Actinobacteria.id.419	rs7573555	C	0.07134	0.01503	2.1e-06	16446
class	class.Actinobacteria.id.419	rs134366	G	0.11017	0.02342	2.12e-06	14435
class	class.Actinobacteria.id.419	rs62168955	T	0.24496	0.04998	2.14e-06	3450
class	class.Actinobacteria.id.419	rs10841473	G	-0.05861	0.01228	2.14e-06	16444
class	class.Actinobacteria.id.419	rs309118	C	0.0697	0.01457	2.15e-06	16445
class	class.Actinobacteria.id.419	rs11745923	G	0.05544	0.01151	2.15e-06	16445
class	class.Actinobacteria.id.419	rs78364332	C	0.07143	0.01503	2.16e-06	16445
class	class.Actinobacteria.id.419	rs3098102	T	0.07043	0.01486	2.17e-06	16446
class	class.Actinobacteria.id.419	rs134372	A	0.11014	0.02342	2.19e-06	14435
class	class.Actinobacteria.id.419	rs11738544	A	0.05519	0.01145	2.22e-06	16315
class	class.Actinobacteria.id.419	rs6743537	A	0.07239	0.01517	2.22e-06	16446
class	class.Actinobacteria.id.419	rs1438303	T	0.07176	0.015	2.25e-06	16446
class	class.Actinobacteria.id.419	rs10496738	T	0.07392	0.01541	2.26e-06	16446
class	class.Actinobacteria.id.419	rs76380759	A	0.0719	0.015	2.26e-06	16446
class	class.Actinobacteria.id.419	rs309167	T	0.07307	0.01534	2.29e-06	16446
class	class.Actinobacteria.id.419	rs10871420	G	0.05479	0.01158	2.29e-06	16446
class	class.Actinobacteria.id.419	rs2839740	T	0.07323	0.0154	2.3e-06	16445
class	class.Actinobacteria.id.419	rs309165	C	0.06882	0.01453	2.3e-06	16446
class	class.Actinobacteria.id.419	rs56100046	A	0.07328	0.01543	2.3e-06	16445
class	class.Actinobacteria.id.419	rs113974791	G	0.07104	0.01503	2.31e-06	16446
class	class.Actinobacteria.id.419	rs7410699	C	0.10965	0.02339	2.31e-06	14435
class	class.Actinobacteria.id.419	rs4889375	C	0.05458	0.01152	2.32e-06	16315
class	class.Actinobacteria.id.419	rs79954860	T	0.10878	0.02315	2.33e-06	13514
class	class.Actinobacteria.id.419	rs11859935	A	0.05522	0.01167	2.34e-06	16440
class	class.Actinobacteria.id.419	rs309162	A	0.07088	0.01497	2.34e-06	16446
class	class.Actinobacteria.id.419	rs112758679	C	0.07096	0.01503	2.34e-06	16446
class	class.Actinobacteria.id.419	rs134363	G	0.10987	0.02343	2.35e-06	14435
class	class.Actinobacteria.id.419	rs134286	A	0.10916	0.02339	2.35e-06	14435
class	class.Actinobacteria.id.419	rs4988201	G	0.07173	0.01512	2.36e-06	16445
class	class.Actinobacteria.id.419	rs134331	G	0.11011	0.02344	2.37e-06	14435
class	class.Actinobacteria.id.419	rs3769016	G	0.07172	0.015	2.38e-06	16446
class	class.Actinobacteria.id.419	rs614193	T	0.07018	0.01486	2.39e-06	16445
class	class.Actinobacteria.id.419	rs7561565	G	0.07096	0.01497	2.39e-06	16445
class	class.Actinobacteria.id.419	rs134332	G	0.10986	0.02343	2.43e-06	14435
class	class.Actinobacteria.id.419	rs309171	C	0.07062	0.01496	2.43e-06	16446
class	class.Actinobacteria.id.419	rs1515761	T	0.07843	0.01691	2.44e-06	15658
class	class.Actinobacteria.id.419	rs2090660	T	0.06198	0.01297	2.45e-06	16315
class	class.Actinobacteria.id.419	rs134371	T	0.10946	0.02342	2.48e-06	14435
class	class.Actinobacteria.id.419	rs134333	G	0.10992	0.02344	2.48e-06	14435
class	class.Actinobacteria.id.419	rs12935228	G	0.05401	0.0115	2.49e-06	16315
class	class.Actinobacteria.id.419	rs660002	T	0.06849	0.01453	2.52e-06	16446
class	class.Actinobacteria.id.419	rs4954558	G	0.06125	0.01288	2.55e-06	16315
class	class.Actinobacteria.id.419	rs134316	G	0.10875	0.02339	2.55e-06	14435
class	class.Actinobacteria.id.419	rs7581814	G	0.07087	0.01503	2.57e-06	16445
class	class.Actinobacteria.id.419	rs6756200	C	0.0531	0.0114	2.61e-06	16315
class	class.Actinobacteria.id.419	rs2413305	A	0.10939	0.02343	2.61e-06	14435
class	class.Actinobacteria.id.419	rs2413308	T	0.10863	0.02339	2.61e-06	14435
class	class.Actinobacteria.id.419	rs134307	T	0.10871	0.02339	2.61e-06	14435
class	class.Actinobacteria.id.419	rs6753232	C	0.07124	0.015	2.61e-06	16446
class	class.Actinobacteria.id.419	rs2413306	G	0.10857	0.02339	2.62e-06	14435
class	class.Actinobacteria.id.419	rs80261410	C	0.06204	0.01294	2.64e-06	16315
class	class.Actinobacteria.id.419	rs3099428	G	0.06986	0.01486	2.65e-06	16446
class	class.Actinobacteria.id.419	rs3099427	G	0.06987	0.01486	2.66e-06	16446
class	class.Actinobacteria.id.419	rs12928452	A	0.05365	0.01146	2.68e-06	16440
class	class.Actinobacteria.id.419	rs1960171	T	0.05911	0.01241	2.68e-06	16315
class	class.Actinobacteria.id.419	rs134317	A	0.10872	0.02337	2.69e-06	14435
class	class.Actinobacteria.id.419	rs2176718	G	0.05693	0.01218	2.69e-06	16442
class	class.Actinobacteria.id.419	rs134294	T	0.1083	0.02338	2.69e-06	14435
class	class.Actinobacteria.id.419	rs73958638	G	0.10608	0.02317	2.7e-06	12433
class	class.Actinobacteria.id.419	rs79176913	A	0.0708	0.01503	2.71e-06	16445
class	class.Actinobacteria.id.419	rs6518933	G	0.1086	0.02339	2.71e-06	14435
class	class.Actinobacteria.id.419	rs1961273	C	0.05895	0.01255	2.72e-06	16446
class	class.Actinobacteria.id.419	rs4334924	A	0.05552	0.01159	2.74e-06	16441
class	class.Actinobacteria.id.419	rs503227	C	0.07078	0.01511	2.75e-06	16445
class	class.Actinobacteria.id.419	rs134295	T	0.10802	0.02338	2.75e-06	14435
class	class.Actinobacteria.id.419	rs4988163	T	0.07116	0.01511	2.76e-06	16445
class	class.Actinobacteria.id.419	rs11678502	C	0.0545	0.01157	2.76e-06	16446
class	class.Actinobacteria.id.419	rs309142	C	0.06803	0.01452	2.81e-06	16446
class	class.Actinobacteria.id.419	rs12472293	C	0.07008	0.01494	2.82e-06	16446
class	class.Actinobacteria.id.419	rs61253125	C	0.07109	0.01512	2.87e-06	16445
class	class.Actinobacteria.id.419	rs134306	A	0.10826	0.02339	2.89e-06	14435
class	class.Actinobacteria.id.419	rs2459217	G	0.08234	0.0178	2.89e-06	15553
class	class.Actinobacteria.id.419	rs12986776	C	0.05445	0.01157	2.9e-06	16446
class	class.Actinobacteria.id.419	rs309150	A	0.07015	0.01497	2.92e-06	16446
class	class.Actinobacteria.id.419	rs2413309	G	0.10763	0.02339	2.92e-06	14435
class	class.Actinobacteria.id.419	rs309172	G	0.06837	0.01475	2.92e-06	16446
class	class.Actinobacteria.id.419	rs134311	A	0.10784	0.02338	2.95e-06	14435
class	class.Actinobacteria.id.419	rs3112496	T	0.06909	0.01486	2.97e-06	16446
class	class.Actinobacteria.id.419	rs134289	A	0.10789	0.02338	2.98e-06	14435
class	class.Actinobacteria.id.419	rs4888172	A	0.05363	0.0115	2.99e-06	16315
class	class.Actinobacteria.id.419	rs59413285	T	0.0708	0.01501	3.01e-06	16446
class	class.Actinobacteria.id.419	rs6750549	G	0.07081	0.01514	3.04e-06	16315
class	class.Actinobacteria.id.419	rs134308	T	0.10779	0.02339	3.04e-06	14435
class	class.Actinobacteria.id.419	rs62168830	T	0.0707	0.01501	3.1e-06	16446
class	class.Actinobacteria.id.419	rs57530667	G	0.0707	0.01501	3.1e-06	16446
class	class.Actinobacteria.id.419	rs2413310	T	0.10739	0.02339	3.1e-06	14435
class	class.Actinobacteria.id.419	rs111837148	A	0.07092	0.01512	3.12e-06	16445
class	class.Actinobacteria.id.419	rs4954272	G	0.07694	0.01669	3.19e-06	16446
class	class.Actinobacteria.id.419	rs3099429	A	0.07032	0.0151	3.19e-06	16446
class	class.Actinobacteria.id.419	rs134293	T	0.10733	0.02338	3.26e-06	14435
class	class.Actinobacteria.id.419	rs1435577	G	0.07062	0.01511	3.29e-06	16445
class	class.Actinobacteria.id.419	rs134288	G	0.10746	0.02339	3.39e-06	14435
class	class.Actinobacteria.id.419	rs134300	A	0.10708	0.02338	3.41e-06	14435
class	class.Actinobacteria.id.419	rs134301	C	0.10713	0.02338	3.42e-06	14435
class	class.Actinobacteria.id.419	rs134290	G	0.10705	0.02338	3.42e-06	14435
class	class.Actinobacteria.id.419	rs134291	A	0.10705	0.02338	3.42e-06	14435
class	class.Actinobacteria.id.419	rs134285	C	0.10731	0.0234	3.45e-06	14435
class	class.Actinobacteria.id.419	rs4594504	C	0.07047	0.01511	3.45e-06	16445
class	class.Actinobacteria.id.419	rs4888173	G	0.05326	0.0115	3.47e-06	16315
class	class.Actinobacteria.id.419	rs12899991	A	0.07207	0.01539	3.55e-06	16315
class	class.Actinobacteria.id.419	rs62168833	A	0.07041	0.01501	3.59e-06	16446
class	class.Actinobacteria.id.419	rs895285	G	0.07137	0.01541	3.73e-06	16446
class	class.Actinobacteria.id.419	rs134287	C	0.10705	0.02339	3.75e-06	14435
class	class.Actinobacteria.id.419	rs134323	C	0.10786	0.02344	3.84e-06	14435
class	class.Actinobacteria.id.419	rs134292	G	0.10662	0.02338	3.92e-06	14435
class	class.Actinobacteria.id.419	rs134309	A	0.10676	0.02338	3.93e-06	14435
class	class.Actinobacteria.id.419	rs134304	C	0.10661	0.02339	3.99e-06	14435
class	class.Actinobacteria.id.419	rs134305	A	0.10677	0.02339	4.03e-06	14435
class	class.Actinobacteria.id.419	rs4312299	C	0.05335	0.01159	4.03e-06	16441
class	class.Actinobacteria.id.419	rs139939202	A	0.07225	0.01543	4.07e-06	16444
class	class.Actinobacteria.id.419	rs134310	A	0.10638	0.02339	4.08e-06	14435
class	class.Actinobacteria.id.419	rs4954559	G	0.05972	0.01286	4.1e-06	16315
class	class.Actinobacteria.id.419	rs72711368	T	0.05456	0.01172	4.12e-06	16315
class	class.Actinobacteria.id.419	rs11150406	C	0.05284	0.01149	4.16e-06	16315
class	class.Actinobacteria.id.419	rs7607920	C	0.06955	0.015	4.18e-06	16446
class	class.Actinobacteria.id.419	rs309154	T	0.07112	0.01534	4.22e-06	16446
class	class.Actinobacteria.id.419	rs134302	C	0.10639	0.02339	4.24e-06	14435
class	class.Actinobacteria.id.419	rs12049045	A	0.05257	0.01138	4.26e-06	16444
class	class.Actinobacteria.id.419	rs134282	G	0.10641	0.02341	4.28e-06	14435
class	class.Actinobacteria.id.419	rs134339	A	0.10728	0.02344	4.35e-06	14435
class	class.Actinobacteria.id.419	rs35564151	G	0.05156	0.01144	4.39e-06	16315
class	class.Actinobacteria.id.419	rs1376754	G	0.05168	0.0112	4.47e-06	16315
class	class.Actinobacteria.id.419	rs2413312	A	0.10664	0.02342	4.49e-06	14435
class	class.Actinobacteria.id.419	rs34007021	T	0.06931	0.015	4.54e-06	16446
class	class.Actinobacteria.id.419	rs2304366	T	0.06943	0.01503	4.55e-06	16446
class	class.Actinobacteria.id.419	rs2230437	T	0.05302	0.01138	4.55e-06	16445
class	class.Actinobacteria.id.419	rs11674937	C	0.05968	0.0134	4.61e-06	16446
class	class.Actinobacteria.id.419	rs11655079	T	-0.05649	0.01238	4.61e-06	16442
class	class.Actinobacteria.id.419	rs6432655	A	0.05126	0.01114	4.66e-06	16446
class	class.Actinobacteria.id.419	rs134377	A	0.10658	0.02343	4.73e-06	14435
class	class.Actinobacteria.id.419	rs134384	T	0.11316	0.02446	4.79e-06	14435
class	class.Actinobacteria.id.419	rs73957037	A	0.06848	0.01468	4.79e-06	16444
class	class.Actinobacteria.id.419	rs134373	T	0.10614	0.02342	4.8e-06	14435
class	class.Actinobacteria.id.419	rs4072434	C	0.0533	0.01157	4.8e-06	16446
class	class.Actinobacteria.id.419	rs7569447	C	0.07142	0.01606	4.86e-06	16446
class	class.Actinobacteria.id.419	rs134374	C	0.10631	0.02342	4.87e-06	14435
class	class.Actinobacteria.id.419	rs309157	A	0.07043	0.01534	4.91e-06	16446
class	class.Actinobacteria.id.419	rs4072435	C	0.05314	0.01157	4.96e-06	16446
class	class.Actinobacteria.id.419	rs10221893	C	0.05307	0.01157	5.02e-06	16446
class	class.Actinobacteria.id.419	rs12467569	C	0.06889	0.015	5.03e-06	16446
class	class.Actinobacteria.id.419	rs134376	G	0.10625	0.02343	5.06e-06	14435
class	class.Actinobacteria.id.419	rs134381	T	0.10576	0.02349	5.12e-06	14435
class	class.Actinobacteria.id.419	rs5001584	A	0.05263	0.01161	5.22e-06	16315
class	class.Actinobacteria.id.419	rs3769001	G	0.06916	0.01511	5.23e-06	16445
class	class.Actinobacteria.id.419	rs75524146	T	0.07046	0.01541	5.25e-06	16446
class	class.Actinobacteria.id.419	rs309113	A	0.06745	0.01486	5.27e-06	16445
class	class.Actinobacteria.id.419	rs2459218	T	0.07639	0.01707	5.27e-06	15661
class	class.Actinobacteria.id.419	rs11743825	T	0.05334	0.01151	5.28e-06	16446
class	class.Actinobacteria.id.419	rs134347	T	0.10594	0.02342	5.35e-06	14435
class	class.Actinobacteria.id.419	rs12465544	T	0.06901	0.01501	5.39e-06	16446
class	class.Actinobacteria.id.419	rs134391	T	0.10507	0.02347	5.42e-06	14435
class	class.Actinobacteria.id.419	rs134283	A	0.10545	0.02341	5.42e-06	14435
class	class.Actinobacteria.id.419	rs134385	C	0.11233	0.02446	5.52e-06	14435
class	class.Actinobacteria.id.419	rs134383	G	0.1125	0.02446	5.59e-06	14435
class	class.Actinobacteria.id.419	rs4988274	A	0.06999	0.01533	5.61e-06	16315
class	class.Actinobacteria.id.419	rs12446319	C	0.05087	0.01123	5.61e-06	16446
class	class.Actinobacteria.id.419	rs134387	C	0.10481	0.02349	5.62e-06	14435
class	class.Actinobacteria.id.419	rs2413311	T	0.10475	0.02363	5.64e-06	14435
class	class.Actinobacteria.id.419	rs134396	T	0.10394	0.02346	5.7e-06	14435
class	class.Actinobacteria.id.419	rs76622824	G	0.06843	0.015	5.71e-06	16446
class	class.Actinobacteria.id.419	rs62168792	G	0.06842	0.015	5.71e-06	16446
class	class.Actinobacteria.id.419	rs6708336	A	0.05082	0.01132	5.76e-06	16446
class	class.Actinobacteria.id.419	rs7573778	T	0.06882	0.01502	5.79e-06	16446
class	class.Actinobacteria.id.419	rs60253740	T	0.0704	0.01516	5.79e-06	16315
class	class.Actinobacteria.id.419	rs134400	A	0.10387	0.02346	5.93e-06	14435
class	class.Actinobacteria.id.419	rs3814355	T	0.05066	0.01133	5.95e-06	16446
class	class.Actinobacteria.id.419	rs1446586	G	0.06839	0.015	5.95e-06	16446
class	class.Actinobacteria.id.419	rs11682960	T	0.05078	0.01116	5.96e-06	16440
class	class.Actinobacteria.id.419	rs134409	A	0.10396	0.02347	6e-06	14435
class	class.Actinobacteria.id.419	rs134408	G	0.10396	0.02347	6e-06	14435
class	class.Actinobacteria.id.419	rs108272	G	0.1045	0.02349	6.01e-06	14435
class	class.Actinobacteria.id.419	rs134407	A	0.1115	0.02443	6.02e-06	14435
class	class.Actinobacteria.id.419	rs62168897	T	0.05073	0.01132	6.02e-06	16445
class	class.Actinobacteria.id.419	rs134393	T	0.10378	0.02347	6.14e-06	14435
class	class.Actinobacteria.id.419	rs28579	C	0.10355	0.02346	6.17e-06	14435
class	class.Actinobacteria.id.419	rs134330	C	0.10549	0.02344	6.25e-06	14435
class	class.Actinobacteria.id.419	rs12931368	T	0.05062	0.01123	6.26e-06	16441
class	class.Actinobacteria.id.419	rs12475398	T	0.06972	0.01513	6.27e-06	16444
class	class.Actinobacteria.id.419	rs134392	T	0.10355	0.02347	6.29e-06	14435
class	class.Actinobacteria.id.419	rs60966546	T	0.06843	0.01501	6.3e-06	16446
class	class.Actinobacteria.id.419	rs2034261	T	0.0506	0.01133	6.36e-06	16446
class	class.Actinobacteria.id.419	rs62168836	A	0.06849	0.01502	6.43e-06	16446
class	class.Actinobacteria.id.419	rs4988145	C	0.06838	0.01512	6.46e-06	16445
class	class.Actinobacteria.id.419	rs6430612	C	0.05252	0.01151	6.48e-06	16446
class	class.Actinobacteria.id.419	rs72974159	T	0.06	0.0132	6.51e-06	16315
class	class.Actinobacteria.id.419	rs2322813	G	0.06951	0.01516	6.51e-06	16443
class	class.Actinobacteria.id.419	rs6893855	C	-0.07791	0.0173	6.57e-06	16445
class	class.Actinobacteria.id.419	rs7732645	C	-0.07733	0.0173	6.57e-06	16446
class	class.Actinobacteria.id.419	rs134389	G	0.1109	0.02443	6.58e-06	14435
class	class.Actinobacteria.id.419	rs55842567	A	0.05333	0.01152	6.62e-06	16445
class	class.Actinobacteria.id.419	rs16832417	T	0.07028	0.01541	6.7e-06	16446
class	class.Actinobacteria.id.419	rs2278682	C	0.06714	0.01491	6.71e-06	16445
class	class.Actinobacteria.id.419	rs961360	G	0.06812	0.01497	6.74e-06	16446
class	class.Actinobacteria.id.419	rs13024450	C	0.05236	0.01157	6.91e-06	16446
class	class.Actinobacteria.id.419	rs134394	T	0.10295	0.02347	6.98e-06	14435
class	class.Actinobacteria.id.419	rs134395	A	0.10292	0.02346	6.98e-06	14435
class	class.Actinobacteria.id.419	rs4664367	G	0.0504	0.01116	6.98e-06	16442
class	class.Actinobacteria.id.419	rs1496374	A	-0.07735	0.01731	6.98e-06	16445
class	class.Actinobacteria.id.419	rs68005421	C	0.05328	0.01173	7.04e-06	16315
class	class.Actinobacteria.id.419	rs7700479	T	-0.07741	0.01733	7.06e-06	16446
class	class.Actinobacteria.id.419	rs6452041	G	-0.07771	0.01743	7.13e-06	16337
class	class.Actinobacteria.id.419	rs79633114	T	0.0693	0.01517	7.14e-06	16443
class	class.Actinobacteria.id.419	rs6430594	G	0.06784	0.01502	7.19e-06	16445
class	class.Actinobacteria.id.419	rs3814354	A	0.05031	0.01132	7.26e-06	16446
class	class.Actinobacteria.id.419	rs134329	A	0.10477	0.02344	7.31e-06	14435
class	class.Actinobacteria.id.419	rs1533649	A	0.05903	0.01294	7.42e-06	16315
class	class.Actinobacteria.id.419	rs80083040	T	0.15565	0.03452	7.42e-06	8136
class	class.Actinobacteria.id.419	rs7592050	G	0.06803	0.01502	7.44e-06	16446
class	class.Actinobacteria.id.419	rs56146525	C	0.05303	0.01149	7.54e-06	16445
class	class.Actinobacteria.id.419	rs10200263	C	0.052	0.01153	7.58e-06	16446
class	class.Actinobacteria.id.419	rs10166142	G	0.0502	0.01132	7.63e-06	16446
class	class.Actinobacteria.id.419	rs76097170	T	0.06707	0.01484	7.63e-06	16443
class	class.Actinobacteria.id.419	rs134268	C	0.1022	0.02322	7.63e-06	14433
class	class.Actinobacteria.id.419	rs134404	A	0.10571	0.02388	7.65e-06	14435
class	class.Actinobacteria.id.419	rs56271357	T	0.05013	0.01132	7.66e-06	16446
class	class.Actinobacteria.id.419	rs2491158	G	0.06748	0.01516	7.71e-06	15663
class	class.Actinobacteria.id.419	rs7721660	G	-0.07725	0.01738	7.75e-06	16446
class	class.Actinobacteria.id.419	rs1496375	C	-0.07714	0.01732	7.79e-06	16445
class	class.Actinobacteria.id.419	rs134416	A	0.10298	0.02346	7.86e-06	14435
class	class.Actinobacteria.id.419	rs961091	G	0.05016	0.01121	7.87e-06	16444
class	class.Actinobacteria.id.419	rs9937275	A	0.0519	0.01165	7.87e-06	16315
class	class.Actinobacteria.id.419	rs56104584	C	0.05291	0.01152	7.88e-06	16445
class	class.Actinobacteria.id.419	rs79931555	G	0.09642	0.02193	7.9e-06	14620
class	class.Actinobacteria.id.419	rs56042615	A	0.05293	0.01152	7.93e-06	16445
class	class.Actinobacteria.id.419	rs134410	T	0.10244	0.02347	8.05e-06	14435
class	class.Actinobacteria.id.419	rs2243193	A	0.05706	0.01282	8.05e-06	16446
class	class.Actinobacteria.id.419	rs11895319	C	0.06561	0.01465	8.07e-06	16446
class	class.Actinobacteria.id.419	rs72717432	A	0.05257	0.01153	8.12e-06	16315
class	class.Actinobacteria.id.419	rs12187440	A	0.05248	0.01149	8.2e-06	16445
class	class.Actinobacteria.id.419	rs319899	A	0.07337	0.01625	8.2e-06	15665
class	class.Actinobacteria.id.419	rs134419	C	0.11029	0.0245	8.21e-06	14435
class	class.Actinobacteria.id.419	rs319900	C	0.06881	0.01515	8.33e-06	15664
class	class.Actinobacteria.id.419	rs4953938	A	0.04981	0.01134	8.39e-06	16446
class	class.Actinobacteria.id.419	rs134411	C	0.10231	0.02347	8.51e-06	14435
class	class.Actinobacteria.id.419	rs12474093	A	0.07093	0.01586	8.56e-06	16206
class	class.Actinobacteria.id.419	rs134417	A	0.10234	0.02346	8.64e-06	14435
class	class.Actinobacteria.id.419	rs13018756	C	0.05174	0.01157	8.67e-06	16446
class	class.Actinobacteria.id.419	rs12373779	C	0.06799	0.01505	8.77e-06	16445
class	class.Actinobacteria.id.419	rs1983357	C	0.06227	0.01396	8.78e-06	15665
class	class.Actinobacteria.id.419	rs2278731	C	0.06744	0.01499	8.85e-06	16446
class	class.Actinobacteria.id.419	rs1947112	G	0.04979	0.01132	8.87e-06	16445
class	class.Actinobacteria.id.419	rs1056465	A	0.05263	0.01149	8.88e-06	16445
class	class.Actinobacteria.id.419	rs6889494	T	0.05216	0.0115	8.95e-06	16445
class	class.Actinobacteria.id.419	rs10165053	C	0.05188	0.01158	8.95e-06	16443
class	class.Actinobacteria.id.419	rs9800013	G	0.05983	0.01382	8.95e-06	16337
class	class.Actinobacteria.id.419	rs11742144	A	0.05212	0.01153	9.04e-06	16446
class	class.Actinobacteria.id.419	rs1390633	T	-0.07653	0.01733	9.08e-06	16446
class	class.Actinobacteria.id.419	rs7003528	T	0.05267	0.01201	9.09e-06	16315
class	class.Actinobacteria.id.419	rs11925340	C	0.06239	0.01397	9.1e-06	15665
class	class.Actinobacteria.id.419	rs2198214	C	0.04953	0.01114	9.13e-06	16443
class	class.Actinobacteria.id.419	rs60317558	A	-0.08126	0.01823	9.19e-06	16442
class	class.Actinobacteria.id.419	rs4889377	A	0.05105	0.01152	9.38e-06	16315
class	class.Actinobacteria.id.419	rs78274583	T	0.06859	0.01541	9.44e-06	16446
class	class.Actinobacteria.id.419	rs2243174	G	0.05654	0.01281	9.45e-06	16445
class	class.Actinobacteria.id.419	rs2357913	G	0.04958	0.01115	9.45e-06	16446
class	class.Actinobacteria.id.419	rs2386683	T	-0.07638	0.01733	9.48e-06	16445
class	class.Actinobacteria.id.419	rs112084119	T	0.06597	0.01501	9.54e-06	16445
class	class.Actinobacteria.id.419	rs77985886	T	0.08668	0.01922	9.56e-06	16446
class	class.Actinobacteria.id.419	rs58110576	A	0.05198	0.01173	9.61e-06	16315
class	class.Actinobacteria.id.419	rs11886852	A	0.06562	0.01465	9.66e-06	16446
class	class.Actinobacteria.id.419	rs72717440	T	0.05202	0.0115	9.68e-06	16445
class	class.Actinobacteria.id.419	rs34847072	C	0.05241	0.01152	9.7e-06	16445
class	class.Actinobacteria.id.419	rs10187990	G	0.04949	0.01133	9.73e-06	16446
class	class.Actinobacteria.id.419	rs58509842	A	0.06807	0.01507	9.73e-06	16446
class	class.Actinobacteria.id.419	rs28815269	G	0.05151	0.01161	9.75e-06	16315
class	class.Actinobacteria.id.419	rs13094880	T	0.06236	0.014	9.76e-06	15665
class	class.Actinobacteria.id.419	rs2686790	T	0.06605	0.015	9.8e-06	16446
class	class.Actinobacteria.id.419	rs358060	G	-0.05012	0.01136	9.8e-06	16440
class	class.Actinobacteria.id.419	rs309143	G	0.06643	0.01496	9.83e-06	16446
class	class.Actinobacteria.id.419	rs1517925	C	0.06198	0.01396	9.84e-06	15665
class	class.Actinobacteria.id.419	rs1374289	T	0.04947	0.01133	9.93e-06	16445
class	class.Alphaproteobacteria.id.2379	rs9813022	A	-0.07552	0.01534	8.5e-07	9658
class	class.Alphaproteobacteria.id.2379	rs76784716	A	0.13019	0.0267	9.27e-07	9658
class	class.Alphaproteobacteria.id.2379	rs140912403	C	-0.15681	0.03165	1.06e-06	8585
class	class.Alphaproteobacteria.id.2379	rs77497586	T	0.1282	0.02668	1.22e-06	9653
class	class.Alphaproteobacteria.id.2379	rs75071199	A	0.12748	0.0267	1.42e-06	9658
class	class.Alphaproteobacteria.id.2379	rs55661963	C	0.12737	0.02669	1.67e-06	9657
class	class.Alphaproteobacteria.id.2379	rs34569731	A	0.07364	0.01569	2.78e-06	9180
class	class.Alphaproteobacteria.id.2379	rs10803434	A	-0.0692	0.01483	3.36e-06	9180
class	class.Alphaproteobacteria.id.2379	rs10803433	T	-0.06893	0.01484	3.58e-06	9180
class	class.Alphaproteobacteria.id.2379	rs6429803	C	-0.06853	0.01485	4.13e-06	9180
class	class.Alphaproteobacteria.id.2379	rs12740709	A	-0.06808	0.01485	4.69e-06	9180
class	class.Alphaproteobacteria.id.2379	rs55876211	C	-0.08139	0.01836	6.06e-06	9654
class	class.Alphaproteobacteria.id.2379	rs7960664	G	0.09761	0.02144	7.13e-06	9661
class	class.Alphaproteobacteria.id.2379	rs58955578	T	0.13396	0.0304	7.75e-06	8238
class	class.Alphaproteobacteria.id.2379	rs17070864	C	-0.07695	0.01737	7.84e-06	9661
class	class.Alphaproteobacteria.id.2379	rs17061716	G	0.09319	0.02069	7.85e-06	9530
class	class.Alphaproteobacteria.id.2379	rs12977163	G	0.06837	0.01533	8.11e-06	9180
class	class.Alphaproteobacteria.id.2379	rs6746957	A	-0.17326	0.0364	9.11e-06	5652
class	class.Alphaproteobacteria.id.2379	rs56752332	T	-0.07962	0.01835	9.65e-06	9653
class	class.Bacilli.id.1673	rs2952251	A	-0.06085	0.01234	6.59e-07	17493
class	class.Bacilli.id.1673	rs77558518	A	-0.10942	0.02221	7.18e-07	15969
class	class.Bacilli.id.1673	rs57872228	C	-0.07185	0.01459	7.28e-07	17508
class	class.Bacilli.id.1673	rs12642660	A	-0.0778	0.01542	8.32e-07	17507
class	class.Bacilli.id.1673	rs35344081	G	0.06191	0.01266	9.35e-07	17507
class	class.Bacilli.id.1673	rs78938557	T	0.10809	0.02319	9.54e-07	15359
class	class.Bacilli.id.1673	rs11730038	G	-0.06437	0.01282	1.07e-06	17510
class	class.Bacilli.id.1673	rs76717940	T	0.15633	0.03259	1.07e-06	8017
class	class.Bacilli.id.1673	rs2009619	A	-0.05963	0.01237	1.17e-06	17506
class	class.Bacilli.id.1673	rs4131679	C	-0.06416	0.01282	1.17e-06	17510
class	class.Bacilli.id.1673	rs4293791	C	-0.06393	0.0128	1.23e-06	17509
class	class.Bacilli.id.1673	rs17708276	A	-0.07953	0.01655	1.34e-06	17399
class	class.Bacilli.id.1673	rs1962325	C	0.05488	0.01143	1.6e-06	17489
class	class.Bacilli.id.1673	rs74352383	T	-0.1041	0.02167	1.69e-06	16652
class	class.Bacilli.id.1673	rs9581006	C	0.2253	0.04677	1.8e-06	4253
class	class.Bacilli.id.1673	rs80205102	C	-0.06281	0.01283	2e-06	17510
class	class.Bacilli.id.1673	rs11110282	A	-0.10481	0.02163	2.08e-06	16159
class	class.Bacilli.id.1673	rs2975635	T	-0.05717	0.01216	2.32e-06	17504
class	class.Bacilli.id.1673	rs6813875	A	-0.06214	0.01281	2.44e-06	17510
class	class.Bacilli.id.1673	rs9445783	T	-0.10234	0.02166	2.53e-06	16652
class	class.Bacilli.id.1673	rs80327990	G	-0.06205	0.01283	2.62e-06	17510
class	class.Bacilli.id.1673	rs12368593	C	-0.10489	0.02188	2.64e-06	16159
class	class.Bacilli.id.1673	rs11967379	T	-0.10248	0.02153	2.65e-06	16652
class	class.Bacilli.id.1673	rs113280052	C	-0.10489	0.02231	2.73e-06	15969
class	class.Bacilli.id.1673	rs80123130	G	-0.06181	0.01283	2.91e-06	17510
class	class.Bacilli.id.1673	rs4699544	A	-0.06173	0.01283	2.97e-06	17510
class	class.Bacilli.id.1673	rs80243853	G	-0.10437	0.02189	3.07e-06	16159
class	class.Bacilli.id.1673	rs4028634	T	0.05111	0.01094	3.08e-06	17510
class	class.Bacilli.id.1673	rs78368499	T	-0.10118	0.02166	3.1e-06	16652
class	class.Bacilli.id.1673	rs11248956	C	0.05786	0.01263	3.16e-06	17510
class	class.Bacilli.id.1673	rs11110281	T	-0.10499	0.02206	3.17e-06	16048
class	class.Bacilli.id.1673	rs60533369	A	-0.06142	0.01282	3.3e-06	17510
class	class.Bacilli.id.1673	rs11729948	A	-0.06137	0.01283	3.43e-06	17510
class	class.Bacilli.id.1673	rs11110276	T	-0.10234	0.02162	3.53e-06	16159
class	class.Bacilli.id.1673	rs2952176	G	-0.05604	0.01212	3.54e-06	17504
class	class.Bacilli.id.1673	rs7959495	C	-0.10331	0.02179	3.66e-06	16159
class	class.Bacilli.id.1673	rs2131006	G	-0.0926	0.01952	3.85e-06	16235
class	class.Bacilli.id.1673	rs2559847	T	-0.10275	0.02186	3.9e-06	16159
class	class.Bacilli.id.1673	rs11835118	T	-0.10187	0.02164	4.03e-06	16159
class	class.Bacilli.id.1673	rs2952228	T	-0.05603	0.01228	4.11e-06	17506
class	class.Bacilli.id.1673	rs11110283	A	-0.10356	0.02206	4.12e-06	16048
class	class.Bacilli.id.1673	rs78017832	T	-0.10369	0.02203	4.14e-06	16048
class	class.Bacilli.id.1673	rs12644214	G	-0.07286	0.01547	4.27e-06	17396
class	class.Bacilli.id.1673	rs11837200	C	-0.10153	0.02164	4.33e-06	16159
class	class.Bacilli.id.1673	rs11110268	C	-0.10337	0.02203	4.43e-06	16048
class	class.Bacilli.id.1673	rs9445784	T	-0.0995	0.02167	4.45e-06	16649
class	class.Bacilli.id.1673	rs12595929	T	0.05695	0.01262	4.59e-06	17510
class	class.Bacilli.id.1673	rs7689028	A	-0.05197	0.01133	4.86e-06	17508
class	class.Bacilli.id.1673	rs694949	A	-0.08245	0.01792	5e-06	16733
class	class.Bacilli.id.1673	rs12371930	A	-0.10627	0.02303	5.11e-06	15672
class	class.Bacilli.id.1673	rs11249980	T	-0.05583	0.0123	5.14e-06	17510
class	class.Bacilli.id.1673	rs9669453	A	-0.10185	0.02186	5.24e-06	16159
class	class.Bacilli.id.1673	rs2975647	A	-0.05542	0.01228	5.41e-06	17506
class	class.Bacilli.id.1673	rs11110264	G	-0.10276	0.02209	5.42e-06	16045
class	class.Bacilli.id.1673	rs12797734	T	0.05768	0.01263	5.58e-06	17035
class	class.Bacilli.id.1673	rs117905191	A	-0.1023	0.02203	5.61e-06	16048
class	class.Bacilli.id.1673	rs2975655	A	-0.05547	0.01229	5.74e-06	17510
class	class.Bacilli.id.1673	rs11110158	A	-0.10394	0.02266	5.96e-06	16046
class	class.Bacilli.id.1673	rs4260895	C	-0.0543	0.01223	5.97e-06	17510
class	class.Bacilli.id.1673	rs2370083	G	-0.08119	0.018	5.98e-06	17398
class	class.Bacilli.id.1673	rs13379080	C	-0.08117	0.01799	5.99e-06	17399
class	class.Bacilli.id.1673	rs11110288	T	-0.10054	0.02175	6.07e-06	16159
class	class.Bacilli.id.1673	rs2975649	T	-0.05513	0.01228	6.1e-06	17499
class	class.Bacilli.id.1673	rs17030005	T	-0.10112	0.02186	6.15e-06	16159
class	class.Bacilli.id.1673	rs11097541	A	-0.05183	0.01143	6.27e-06	17509
class	class.Bacilli.id.1673	rs17030023	T	-0.10096	0.02186	6.42e-06	16159
class	class.Bacilli.id.1673	rs11932798	T	-0.05133	0.01133	6.54e-06	17509
class	class.Bacilli.id.1673	rs28564647	T	-0.06152	0.01371	6.73e-06	17501
class	class.Bacilli.id.1673	rs7313123	C	-0.08926	0.01955	6.74e-06	16734
class	class.Bacilli.id.1673	rs78843973	T	-0.10128	0.02203	6.83e-06	16048
class	class.Bacilli.id.1673	rs7764486	G	-0.09834	0.02165	6.89e-06	16652
class	class.Bacilli.id.1673	rs4374023	A	-0.10026	0.02178	6.91e-06	16156
class	class.Bacilli.id.1673	rs75132655	G	-0.08909	0.01955	7.08e-06	16734
class	class.Bacilli.id.1673	rs2952183	T	-0.06569	0.01501	7.17e-06	17509
class	class.Bacilli.id.1673	rs2952262	A	-0.05496	0.01231	7.18e-06	17507
class	class.Bacilli.id.1673	rs2271029	A	0.04919	0.01095	7.28e-06	17510
class	class.Bacilli.id.1673	rs2975654	A	-0.05494	0.0123	7.3e-06	17510
class	class.Bacilli.id.1673	rs7666190	C	-0.10412	0.02467	7.6e-06	10569
class	class.Bacilli.id.1673	rs694954	T	-0.08064	0.01788	7.64e-06	16733
class	class.Bacilli.id.1673	rs11726025	A	-0.10429	0.02469	7.65e-06	10569
class	class.Bacilli.id.1673	rs2952168	C	-0.05498	0.01234	7.69e-06	17399
class	class.Bacilli.id.1673	rs17151854	T	-0.06816	0.01576	7.7e-06	17510
class	class.Bacilli.id.1673	rs574104	G	-0.07901	0.01762	7.84e-06	16719
class	class.Bacilli.id.1673	rs2952257	C	-0.05442	0.01228	7.87e-06	17506
class	class.Bacilli.id.1673	rs2975653	A	-0.0544	0.01228	8.08e-06	17506
class	class.Bacilli.id.1673	rs2952258	T	-0.05438	0.01228	8.18e-06	17506
class	class.Bacilli.id.1673	rs78367981	C	-0.09915	0.02175	8.2e-06	16159
class	class.Bacilli.id.1673	rs2370086	G	-0.0796	0.01798	8.27e-06	17398
class	class.Bacilli.id.1673	rs6815078	C	-0.05073	0.01133	8.28e-06	17502
class	class.Bacilli.id.1673	rs116878826	C	-0.0993	0.0218	8.37e-06	16044
class	class.Bacilli.id.1673	rs3911531	C	-0.05986	0.01348	8.53e-06	17504
class	class.Bacilli.id.1673	rs11097542	T	-0.0514	0.01147	8.6e-06	17508
class	class.Bacilli.id.1673	rs10034695	C	-0.10451	0.02466	8.63e-06	10569
class	class.Bacilli.id.1673	rs17851246	A	-0.09962	0.02188	8.63e-06	16048
class	class.Bacilli.id.1673	rs11576960	C	-0.0649	0.01467	8.64e-06	17497
class	class.Bacilli.id.1673	rs9345899	A	-0.07917	0.01748	8.66e-06	16733
class	class.Bacilli.id.1673	rs7138882	G	-0.09887	0.02175	8.72e-06	16159
class	class.Bacilli.id.1673	rs12370758	C	-0.10065	0.0221	8.76e-06	16045
class	class.Bacilli.id.1673	rs28491054	G	-0.06514	0.01501	8.76e-06	17502
class	class.Bacilli.id.1673	rs79728246	C	-0.09884	0.02173	8.83e-06	16159
class	class.Bacilli.id.1673	rs12372388	A	-0.09881	0.02175	8.84e-06	16159
class	class.Bacilli.id.1673	rs7187700	A	0.05549	0.01262	8.96e-06	17510
class	class.Bacilli.id.1673	rs4968759	A	-0.04805	0.01085	9.14e-06	17507
class	class.Bacilli.id.1673	rs7627280	C	0.05083	0.01142	9.15e-06	17508
class	class.Bacilli.id.1673	rs689314	T	-0.07912	0.01773	9.15e-06	16720
class	class.Bacilli.id.1673	rs4459992	T	0.05147	0.01159	9.31e-06	17495
class	class.Bacilli.id.1673	rs79412464	A	-0.08355	0.01839	9.35e-06	16423
class	class.Bacilli.id.1673	rs6825077	G	-0.10858	0.02536	9.38e-06	9909
class	class.Bacilli.id.1673	rs117585280	A	-0.10014	0.02211	9.68e-06	16045
class	class.Bacteroidia.id.912	rs55773148	G	-0.1188	0.02356	6.55e-07	11482
class	class.Bacteroidia.id.912	rs55993203	A	-0.1188	0.02356	6.55e-07	11482
class	class.Bacteroidia.id.912	rs7631304	G	-0.06489	0.01326	6.83e-07	18467
class	class.Bacteroidia.id.912	rs73512608	G	-0.11866	0.02356	6.84e-07	11482
class	class.Bacteroidia.id.912	rs73846128	A	-0.06516	0.01331	7.15e-07	18467
class	class.Bacteroidia.id.912	rs56358950	C	-0.11872	0.02356	7.49e-07	11482
class	class.Bacteroidia.id.912	rs60610351	A	-0.1181	0.02356	8.11e-07	11482
class	class.Bacteroidia.id.912	rs58269684	T	-0.11792	0.02356	8.74e-07	11482
class	class.Bacteroidia.id.912	rs74090639	A	-0.11785	0.02356	9.3e-07	11482
class	class.Bacteroidia.id.912	rs11929346	C	-0.06405	0.01325	9.65e-07	18467
class	class.Bacteroidia.id.912	rs35800684	A	-0.0639	0.01325	1.01e-06	18467
class	class.Bacteroidia.id.912	rs60614038	A	-0.11709	0.02356	1.05e-06	11482
class	class.Bacteroidia.id.912	rs58298316	G	-0.11709	0.02356	1.05e-06	11482
class	class.Bacteroidia.id.912	rs17085771	T	-0.11722	0.02354	1.05e-06	11482
class	class.Bacteroidia.id.912	rs7611599	T	-0.06354	0.01326	1.14e-06	18467
class	class.Bacteroidia.id.912	rs2210451	G	-0.11615	0.02357	1.16e-06	11482
class	class.Bacteroidia.id.912	rs9788409	C	-0.11663	0.02354	1.17e-06	11482
class	class.Bacteroidia.id.912	rs74937713	T	-0.06346	0.01319	1.18e-06	18459
class	class.Bacteroidia.id.912	rs2150960	C	-0.11598	0.02357	1.18e-06	11482
class	class.Bacteroidia.id.912	rs112343530	C	-0.11546	0.02357	1.21e-06	11482
class	class.Bacteroidia.id.912	rs73975615	G	-0.20702	0.04426	1.21e-06	3350
class	class.Bacteroidia.id.912	rs2210454	T	-0.11595	0.02357	1.27e-06	11482
class	class.Bacteroidia.id.912	rs7629132	T	-0.0632	0.01319	1.29e-06	18458
class	class.Bacteroidia.id.912	rs74090627	T	-0.11564	0.02357	1.31e-06	11482
class	class.Bacteroidia.id.912	rs56949730	G	-0.11554	0.02357	1.32e-06	11482
class	class.Bacteroidia.id.912	rs112675712	C	-0.11471	0.02357	1.34e-06	11482
class	class.Bacteroidia.id.912	rs80015632	G	-0.11545	0.02357	1.36e-06	11482
class	class.Bacteroidia.id.912	rs7337863	A	-0.11463	0.02375	1.36e-06	11482
class	class.Bacteroidia.id.912	rs12938514	A	-0.19998	0.0416	1.42e-06	3350
class	class.Bacteroidia.id.912	rs12486528	A	-0.06366	0.01339	1.45e-06	18467
class	class.Bacteroidia.id.912	rs11920519	G	-0.06282	0.01317	1.49e-06	18464
class	class.Bacteroidia.id.912	rs17085818	C	-0.11538	0.02353	1.49e-06	11482
class	class.Bacteroidia.id.912	rs2210452	A	-0.11482	0.02357	1.5e-06	11482
class	class.Bacteroidia.id.912	rs73846120	G	-0.06313	0.01331	1.53e-06	18467
class	class.Bacteroidia.id.912	rs11916046	A	-0.06275	0.0132	1.57e-06	18467
class	class.Bacteroidia.id.912	rs17085798	A	-0.11476	0.02354	1.6e-06	11482
class	class.Bacteroidia.id.912	rs111845179	T	0.10044	0.02133	1.66e-06	16526
class	class.Bacteroidia.id.912	rs36076607	C	-0.06217	0.01314	1.66e-06	18467
class	class.Bacteroidia.id.912	rs1996069	C	-0.06292	0.01329	1.69e-06	18467
class	class.Bacteroidia.id.912	rs71322866	C	-0.06287	0.0133	1.71e-06	18467
class	class.Bacteroidia.id.912	rs35532963	G	-0.06238	0.01318	1.76e-06	18456
class	class.Bacteroidia.id.912	rs34519192	G	-0.06224	0.01318	1.83e-06	18456
class	class.Bacteroidia.id.912	rs11871360	G	-0.20286	0.04418	1.86e-06	3350
class	class.Bacteroidia.id.912	rs6794198	T	-0.06222	0.01323	1.86e-06	18456
class	class.Bacteroidia.id.912	rs34922683	T	-0.06217	0.01321	2.04e-06	18467
class	class.Bacteroidia.id.912	rs907713	C	-0.06232	0.0133	2.05e-06	18467
class	class.Bacteroidia.id.912	rs2032750	T	-0.05048	0.01064	2.08e-06	17986
class	class.Bacteroidia.id.912	rs11916939	A	-0.06201	0.01321	2.1e-06	18467
class	class.Bacteroidia.id.912	rs2346325	G	-0.06197	0.01319	2.1e-06	18467
class	class.Bacteroidia.id.912	rs71322864	A	-0.06188	0.01323	2.12e-06	18456
class	class.Bacteroidia.id.912	rs1040016	T	-0.06194	0.01319	2.13e-06	18467
class	class.Bacteroidia.id.912	rs3946805	G	-0.06171	0.01319	2.28e-06	18467
class	class.Bacteroidia.id.912	rs2346324	G	-0.06174	0.01319	2.29e-06	18467
class	class.Bacteroidia.id.912	rs35176045	T	-0.06161	0.01326	2.31e-06	18467
class	class.Bacteroidia.id.912	rs34046877	C	-0.06153	0.01321	2.34e-06	18456
class	class.Bacteroidia.id.912	rs2225529	T	-0.11268	0.02375	2.35e-06	11474
class	class.Bacteroidia.id.912	rs4474577	A	-0.11538	0.02428	2.43e-06	11001
class	class.Bacteroidia.id.912	rs60660711	A	-0.1124	0.0237	2.47e-06	11480
class	class.Bacteroidia.id.912	rs12496485	A	-0.06191	0.01332	2.49e-06	18467
class	class.Bacteroidia.id.912	rs7338117	G	-0.11226	0.02374	2.57e-06	11482
class	class.Bacteroidia.id.912	rs13100590	C	-0.06137	0.01319	2.63e-06	18467
class	class.Bacteroidia.id.912	rs17085738	G	-0.11223	0.02373	2.65e-06	11482
class	class.Bacteroidia.id.912	rs17085746	G	-0.11223	0.02373	2.65e-06	11482
class	class.Bacteroidia.id.912	rs73510191	C	-0.11251	0.02358	2.67e-06	11479
class	class.Bacteroidia.id.912	rs56335733	T	-0.11265	0.02373	2.68e-06	11482
class	class.Bacteroidia.id.912	rs73510178	A	-0.11205	0.02375	2.71e-06	11482
class	class.Bacteroidia.id.912	rs17026821	C	-0.06128	0.01319	2.71e-06	18467
class	class.Bacteroidia.id.912	rs13060907	A	-0.06128	0.01324	2.78e-06	18465
class	class.Bacteroidia.id.912	rs7546249	T	-0.05516	0.0118	2.83e-06	18466
class	class.Bacteroidia.id.912	rs61070599	T	-0.11194	0.02373	2.94e-06	11482
class	class.Bacteroidia.id.912	rs6777119	C	-0.061	0.01319	2.94e-06	18467
class	class.Bacteroidia.id.912	rs6791217	T	-0.06108	0.01325	3.01e-06	18465
class	class.Bacteroidia.id.912	rs60722059	G	-0.11137	0.02375	3.03e-06	11482
class	class.Bacteroidia.id.912	rs17026797	T	-0.06104	0.01321	3.12e-06	18465
class	class.Bacteroidia.id.912	rs60869989	A	-0.11155	0.02373	3.14e-06	11482
class	class.Bacteroidia.id.912	rs73512626	A	-0.11135	0.02371	3.26e-06	11482
class	class.Bacteroidia.id.912	rs74090631	G	-0.11096	0.02375	3.38e-06	11482
class	class.Bacteroidia.id.912	rs73510184	T	-0.11096	0.02375	3.38e-06	11482
class	class.Bacteroidia.id.912	rs61289215	T	-0.1112	0.02373	3.53e-06	11482
class	class.Bacteroidia.id.912	rs13097740	A	-0.06015	0.01321	3.55e-06	18465
class	class.Bacteroidia.id.912	rs1996068	G	-0.06055	0.01319	3.64e-06	18465
class	class.Bacteroidia.id.912	rs35665203	C	-0.06082	0.01332	3.66e-06	18467
class	class.Bacteroidia.id.912	rs74090626	G	-0.11055	0.02375	3.7e-06	11482
class	class.Bacteroidia.id.912	rs60814075	T	-0.11046	0.02374	3.71e-06	11482
class	class.Bacteroidia.id.912	rs7337151	C	-0.11051	0.02375	3.77e-06	11482
class	class.Bacteroidia.id.912	rs1888900	C	-0.11087	0.02357	3.79e-06	11482
class	class.Bacteroidia.id.912	rs60475411	C	-0.06021	0.01316	3.79e-06	18456
class	class.Bacteroidia.id.912	rs60954548	G	-0.11072	0.02371	3.82e-06	11482
class	class.Bacteroidia.id.912	rs7320487	C	-0.10975	0.02374	3.98e-06	11482
class	class.Bacteroidia.id.912	rs7319197	G	-0.10973	0.02373	3.98e-06	11482
class	class.Bacteroidia.id.912	rs34986288	A	-0.06085	0.01349	4.02e-06	18462
class	class.Bacteroidia.id.912	rs1014718	A	-0.05467	0.01187	4.04e-06	18467
class	class.Bacteroidia.id.912	rs7491419	G	-0.11025	0.02375	4.06e-06	11482
class	class.Bacteroidia.id.912	rs1325597	T	-0.05445	0.01185	4.09e-06	18467
class	class.Bacteroidia.id.912	rs1555070	T	-0.05443	0.01184	4.22e-06	18462
class	class.Bacteroidia.id.912	rs17085756	A	-0.11014	0.02372	4.27e-06	11482
class	class.Bacteroidia.id.912	rs17085776	G	-0.1102	0.02371	4.29e-06	11482
class	class.Bacteroidia.id.912	rs71322865	T	-0.05926	0.01314	4.3e-06	18467
class	class.Bacteroidia.id.912	rs74090642	G	-0.11015	0.02373	4.36e-06	11482
class	class.Bacteroidia.id.912	rs75808613	A	-0.10963	0.02375	4.5e-06	11482
class	class.Bacteroidia.id.912	rs78745799	T	-0.10963	0.02375	4.5e-06	11482
class	class.Bacteroidia.id.912	rs1022523	G	-0.0541	0.01181	4.51e-06	18466
class	class.Bacteroidia.id.912	rs73846124	A	-0.05978	0.01326	4.55e-06	18467
class	class.Bacteroidia.id.912	rs17085765	C	-0.10992	0.02372	4.56e-06	11482
class	class.Bacteroidia.id.912	rs17085785	T	-0.10959	0.02371	4.7e-06	11482
class	class.Bacteroidia.id.912	rs929878	C	-0.05465	0.01211	4.75e-06	18467
class	class.Bacteroidia.id.912	rs2183908	C	-0.10879	0.02374	4.84e-06	11482
class	class.Bacteroidia.id.912	rs17085809	G	-0.1091	0.0237	5e-06	11482
class	class.Bacteroidia.id.912	rs17085791	C	-0.10876	0.02371	5.29e-06	11482
class	class.Bacteroidia.id.912	rs2875575	C	-0.10903	0.02359	5.47e-06	11482
class	class.Bacteroidia.id.912	rs13291169	C	0.06718	0.01481	5.71e-06	17646
class	class.Bacteroidia.id.912	rs59082732	G	-0.10893	0.02371	5.99e-06	11482
class	class.Bacteroidia.id.912	rs1888899	T	-0.10888	0.02358	5.99e-06	11482
class	class.Bacteroidia.id.912	rs2138406	T	0.05855	0.01312	6.25e-06	18466
class	class.Bacteroidia.id.912	rs13291434	T	0.06765	0.01491	6.51e-06	17533
class	class.Bacteroidia.id.912	rs17343978	A	-0.0556	0.01198	6.61e-06	18467
class	class.Bacteroidia.id.912	rs73510192	C	-0.10849	0.02406	6.71e-06	11001
class	class.Bacteroidia.id.912	rs73975618	G	-0.18899	0.0428	6.9e-06	3350
class	class.Bacteroidia.id.912	rs73510188	A	-0.10761	0.02406	7.6e-06	11001
class	class.Bacteroidia.id.912	rs73510190	C	-0.10761	0.02406	7.6e-06	11001
class	class.Bacteroidia.id.912	rs72706335	T	-0.22241	0.04935	7.66e-06	3819
class	class.Bacteroidia.id.912	rs7157380	C	0.0939	0.02123	7.81e-06	17430
class	class.Bacteroidia.id.912	rs12486971	C	-0.05966	0.01358	7.84e-06	18460
class	class.Bacteroidia.id.912	rs7857688	A	0.06216	0.014	7.97e-06	17656
class	class.Bacteroidia.id.912	rs11146701	A	0.04682	0.0105	8.33e-06	18353
class	class.Bacteroidia.id.912	rs9812599	C	-0.06357	0.01426	8.35e-06	17986
class	class.Bacteroidia.id.912	rs10451505	A	-0.05267	0.01221	8.48e-06	17986
class	class.Bacteroidia.id.912	rs62531359	T	0.06539	0.01493	8.95e-06	18453
class	class.Bacteroidia.id.912	rs79037	A	-0.05478	0.01198	8.98e-06	18467
class	class.Bacteroidia.id.912	rs9648077	T	-0.04748	0.0107	9.62e-06	18463
class	class.Bacteroidia.id.912	rs2363574	C	-0.22274	0.05081	9.93e-06	3061
class	class.Betaproteobacteria.id.2867	rs4033856	C	0.08433	0.01667	3.28e-07	16071
class	class.Betaproteobacteria.id.2867	rs2367850	G	0.06491	0.01299	5.75e-07	16843
class	class.Betaproteobacteria.id.2867	rs12467854	G	0.06502	0.01313	7.12e-07	17164
class	class.Betaproteobacteria.id.2867	rs6087811	T	-0.09647	0.01977	9.44e-07	16310
class	class.Betaproteobacteria.id.2867	rs62191117	A	0.06441	0.01318	9.47e-07	17155
class	class.Betaproteobacteria.id.2867	rs4511740	G	0.06241	0.01277	1.01e-06	17276
class	class.Betaproteobacteria.id.2867	rs78428620	T	-0.09677	0.02023	1.61e-06	16311
class	class.Betaproteobacteria.id.2867	rs11679161	T	0.0625	0.0131	1.66e-06	17169
class	class.Betaproteobacteria.id.2867	rs11683769	T	0.06252	0.01311	1.66e-06	17169
class	class.Betaproteobacteria.id.2867	rs62395635	T	0.11166	0.02353	1.72e-06	15234
class	class.Betaproteobacteria.id.2867	rs2613606	C	-0.05114	0.01087	2.18e-06	17272
class	class.Betaproteobacteria.id.2867	rs1859743	T	-0.05124	0.01093	2.21e-06	17169
class	class.Betaproteobacteria.id.2867	rs1928341	A	0.05199	0.011	2.39e-06	17276
class	class.Betaproteobacteria.id.2867	rs36119524	T	0.06226	0.01329	2.58e-06	17168
class	class.Betaproteobacteria.id.2867	rs72747231	C	-0.13374	0.02879	2.79e-06	11470
class	class.Betaproteobacteria.id.2867	rs4591362	A	0.06235	0.01342	2.81e-06	17169
class	class.Betaproteobacteria.id.2867	rs10788864	T	0.05154	0.01101	2.81e-06	17268
class	class.Betaproteobacteria.id.2867	rs4507125	C	0.06136	0.01316	3.14e-06	17275
class	class.Betaproteobacteria.id.2867	rs11128180	A	0.05942	0.01283	3.23e-06	17277
class	class.Betaproteobacteria.id.2867	rs10047202	T	0.05128	0.011	3.27e-06	17276
class	class.Betaproteobacteria.id.2867	rs2321387	G	-0.05049	0.0109	3.42e-06	17275
class	class.Betaproteobacteria.id.2867	rs2528680	T	-0.05014	0.01087	3.44e-06	17277
class	class.Betaproteobacteria.id.2867	rs1122678	C	-0.05014	0.01087	3.47e-06	17277
class	class.Betaproteobacteria.id.2867	rs12477314	T	0.06176	0.01342	3.51e-06	17169
class	class.Betaproteobacteria.id.2867	rs7638039	T	0.05844	0.01261	3.75e-06	17258
class	class.Betaproteobacteria.id.2867	rs2094636	G	0.05085	0.011	3.79e-06	17276
class	class.Betaproteobacteria.id.2867	rs1410861	G	0.05089	0.011	3.88e-06	17276
class	class.Betaproteobacteria.id.2867	rs62191106	T	0.06162	0.0134	3.92e-06	17168
class	class.Betaproteobacteria.id.2867	rs62191107	C	0.06162	0.0134	3.94e-06	17168
class	class.Betaproteobacteria.id.2867	rs2528681	C	-0.0497	0.01087	4.18e-06	17277
class	class.Betaproteobacteria.id.2867	rs1544475	T	-0.04981	0.0109	4.23e-06	17277
class	class.Betaproteobacteria.id.2867	rs6686895	G	0.05067	0.011	4.27e-06	17275
class	class.Betaproteobacteria.id.2867	rs2040996	T	-0.04977	0.01087	4.35e-06	17268
class	class.Betaproteobacteria.id.2867	rs976935	A	-0.04954	0.01087	4.51e-06	17270
class	class.Betaproteobacteria.id.2867	rs34177861	A	0.06079	0.0134	4.53e-06	17168
class	class.Betaproteobacteria.id.2867	rs2528678	T	-0.04958	0.0109	4.65e-06	17277
class	class.Betaproteobacteria.id.2867	rs12867878	A	-0.05084	0.01118	4.7e-06	17277
class	class.Betaproteobacteria.id.2867	rs1511453	A	0.09194	0.01984	4.82e-06	17211
class	class.Betaproteobacteria.id.2867	rs17419034	C	0.08073	0.01861	5.1e-06	16669
class	class.Betaproteobacteria.id.2867	rs8119189	A	-0.09173	0.02018	5.2e-06	16311
class	class.Betaproteobacteria.id.2867	rs4521068	A	0.06014	0.01326	5.41e-06	17169
class	class.Betaproteobacteria.id.2867	rs56104821	A	0.05812	0.01277	5.48e-06	17273
class	class.Betaproteobacteria.id.2867	rs9537878	A	-0.04942	0.01092	5.6e-06	17277
class	class.Betaproteobacteria.id.2867	rs9964679	A	0.05236	0.01144	5.62e-06	17277
class	class.Betaproteobacteria.id.2867	rs56386628	C	-0.06208	0.01352	5.69e-06	17273
class	class.Betaproteobacteria.id.2867	rs11124193	G	0.06054	0.0134	5.93e-06	17168
class	class.Betaproteobacteria.id.2867	rs6087810	T	-0.0915	0.02024	6e-06	16310
class	class.Betaproteobacteria.id.2867	rs7326330	C	-0.04921	0.01092	6.07e-06	17277
class	class.Betaproteobacteria.id.2867	rs1419746	A	-0.04883	0.01087	6.18e-06	17272
class	class.Betaproteobacteria.id.2867	rs7324740	G	-0.05053	0.01123	6.19e-06	17276
class	class.Betaproteobacteria.id.2867	rs2528688	A	-0.04883	0.01088	6.39e-06	17276
class	class.Betaproteobacteria.id.2867	rs2528679	C	-0.04886	0.01089	6.44e-06	17277
class	class.Betaproteobacteria.id.2867	rs76625259	G	-0.08967	0.01995	6.48e-06	16311
class	class.Betaproteobacteria.id.2867	rs7988877	A	-0.04989	0.01114	6.79e-06	16843
class	class.Betaproteobacteria.id.2867	rs7253477	G	0.21094	0.04726	6.8e-06	4336
class	class.Betaproteobacteria.id.2867	rs2906622	C	-0.04869	0.01087	6.82e-06	17270
class	class.Betaproteobacteria.id.2867	rs1926544	C	-0.04892	0.01092	6.96e-06	17277
class	class.Betaproteobacteria.id.2867	rs4308141	G	0.06017	0.0134	7.28e-06	17168
class	class.Betaproteobacteria.id.2867	rs1036449	T	-0.04875	0.01092	7.42e-06	17275
class	class.Betaproteobacteria.id.2867	rs1581853	A	-0.04965	0.01114	7.46e-06	16843
class	class.Betaproteobacteria.id.2867	rs9537883	T	-0.04875	0.01092	7.5e-06	17277
class	class.Betaproteobacteria.id.2867	rs9520346	C	0.14241	0.03326	7.59e-06	4797
class	class.Betaproteobacteria.id.2867	rs2528684	C	-0.04833	0.01087	7.62e-06	17270
class	class.Betaproteobacteria.id.2867	rs2613608	A	-0.04834	0.01088	7.76e-06	17276
class	class.Betaproteobacteria.id.2867	rs9537886	A	-0.04862	0.01092	8.09e-06	17274
class	class.Betaproteobacteria.id.2867	rs9527747	G	-0.04839	0.01092	8.63e-06	17277
class	class.Betaproteobacteria.id.2867	rs34203874	T	0.08965	0.01984	8.64e-06	17211
class	class.Betaproteobacteria.id.2867	rs320161	A	0.05657	0.01257	8.66e-06	17161
class	class.Betaproteobacteria.id.2867	rs6787389	C	0.09028	0.01962	8.71e-06	16539
class	class.Betaproteobacteria.id.2867	rs74929475	T	0.10038	0.02219	8.83e-06	15512
class	class.Betaproteobacteria.id.2867	rs7322915	T	-0.04934	0.01118	8.97e-06	17277
class	class.Betaproteobacteria.id.2867	rs9537916	A	-0.04921	0.01114	9.06e-06	16843
class	class.Betaproteobacteria.id.2867	rs9537872	G	-0.04825	0.01092	9.08e-06	17276
class	class.Betaproteobacteria.id.2867	rs9537885	A	-0.04832	0.01092	9.19e-06	17274
[truncated: 11,763 more rows]

## Sheet: Supplementary Table 3
Supplementary Table 3. GWAS summary data of gut microbial metabolites
Metabolites	SNP	effect_allele	Beta	SE	p-value
BHB	rs10496767	T	0.2	0.04	6.67e-06
BHB	rs11676084	G	-0.21	0.05	6.77e-06
BHB	rs12989808	A	0.32	0.07	7.33e-06
BHB	rs11898180	C	0.2	0.05	9.14e-06
BHB	rs17801569	G	-0.26	0.06	9.83e-06
betaine	rs10178297	T	0.21	0.05	6.74e-06
betaine	rs10786317	A	-0.16	0.04	4.72e-06
betaine	rs10817686	T	0.46	0.1	1.68e-06
betaine	rs10883712	T	0.16	0.04	4.02e-06
betaine	rs11030909	C	-0.29	0.06	7.3e-06
betaine	rs11742447	C	0.25	0.05	1.16e-06
betaine	rs1321958	G	0.15	0.03	8.12e-06
betaine	rs17815398	A	0.84	0.19	7.19e-06
betaine	rs1868264	A	0.19	0.04	4.92e-06
betaine	rs2087307	T	-0.17	0.04	8.63e-06
betaine	rs2879414	A	-0.15	0.03	5.03e-06
betaine	rs358538	A	0.46	0.1	7.86e-06
betaine	rs6862283	T	-0.19	0.04	9.57e-08
carnitine	rs10821590	G	0.6	0.11	8.99e-08
carnitine	rs1171610	T	-0.2	0.04	6.63e-08
carnitine	rs1171617	T	-0.42	0.04	5.87e-26
carnitine	rs11733138	G	0.23	0.05	6.1e-06
carnitine	rs16913790	G	0.22	0.05	7.18e-06
carnitine	rs274554	C	-0.21	0.05	4.68e-06
carnitine	rs4656852	T	-0.51	0.11	8.3e-06
carnitine	rs562672	T	-0.23	0.05	7.39e-06
carnitine	rs6108228	T	-0.18	0.04	2.56e-06
carnitine	rs6959875	G	0.27	0.06	7.58e-07
carnitine	rs7606454	C	0.24	0.05	9.62e-06
carnitine	rs9879988	A	0.24	0.05	3e-07
choline	rs10098425	A	0.46	0.1	8.93e-06
choline	rs10819950	A	0.21	0.05	6.95e-06
choline	rs10826197	C	0.15	0.03	8.15e-06
choline	rs12444044	A	-0.36	0.08	5.77e-06
choline	rs2408564	A	-0.25	0.05	1.41e-06
choline	rs4008155	C	0.22	0.05	4.02e-06
choline	rs4312185	A	0.16	0.04	7.13e-06
GABA	rs10019772	A	-3.65	0.78	2.68e-06
GABA	rs12073624	G	-0.28	0.06	3.56e-06
GABA	rs17587049	C	0.77	0.15	2.96e-07
GABA	rs201762	T	-0.19	0.04	6.88e-06
GABA	rs2161525	T	0.19	0.04	1e-05
GABA	rs2553640	G	-0.31	0.07	9.38e-06
GABA	rs2912200	T	0.2	0.04	3.39e-06
GABA	rs6977081	G	0.23	0.04	5.36e-09
GABA	rs8051603	C	-0.58	0.13	9.13e-06
GABA	rs8106338	T	1.97	0.42	2.81e-06
GABA	rs927428	G	-0.39	0.09	8.54e-06
propionic acid	rs11132322	C	-0.21	0.04	1.22e-06
propionic acid	rs17479559	A	1.18	0.26	5.74e-06
propionic acid	rs6766484	C	1.41	0.32	7.52e-06
serotonin	rs10761071	T	0.21	0.04	1.97e-06
serotonin	rs11204524	G	0.3	0.06	3.43e-07
serotonin	rs11715386	C	-0.24	0.05	8.96e-06
serotonin	rs16848753	A	-0.21	0.05	6.08e-06
serotonin	rs17745202	G	0.22	0.05	4.39e-06
serotonin	rs2014998	G	-0.17	0.04	8.73e-06
serotonin	rs2862078	C	-0.16	0.04	4.31e-06
serotonin	rs6908341	A	-0.25	0.06	8.96e-06
TMAO	rs12221306	A	-0.16	0.04	5.04e-06
TMAO	rs13236413	C	0.41	0.09	2.23e-06
TMAO	rs16917161	T	0.26	0.06	9.23e-06
TMAO	rs17418675	T	0.16	0.04	9.11e-06
TMAO	rs2703228	C	-0.22	0.04	1.28e-07
TMAO	rs3935570	G	-0.23	0.04	1.56e-07
TMAO	rs4846884	C	-0.21	0.05	6.19e-06
TMAO	rs7302178	A	0.24	0.05	6.4e-06

## Sheet: Supplementary Table 4
Supplementary Table 4. IVs related to 211 gut microbial taxa and low back pain (locus-wide significance, p < 1E-05)
No.	SNP	chr	pos	effect_allele	other_allele	Exposures				Outcomes
						Phenotype	Beta	SE	p-value	Outcome	Beta	SE	p-value
1	rs10451505	19	16843967	A	G	order.Bacteroidales.id.913	-0.05267	0.01221	8.48e-06	Low back pain	0.0186	0.0149	0.2117
2	rs11146701	10	39062269	A	G	order.Bacteroidales.id.913	0.04682	0.0105	8.33e-06	Low back pain	-0.0131	0.018	0.4684
3	rs13291169	9	116888284	C	G	order.Bacteroidales.id.913	0.06718	0.01481	5.71e-06	Low back pain	0.0264	0.0194	0.1738
4	rs17343978	22	27433885	A	C	order.Bacteroidales.id.913	-0.0556	0.01198	6.61e-06	Low back pain	0.0017	0.0168	0.9185
5	rs2032750	2	53831026	T	C	order.Bacteroidales.id.913	-0.05048	0.01064	2.08e-06	Low back pain	0.0005	0.0136	0.9716
6	rs2363574	1	200113663	C	T	order.Bacteroidales.id.913	-0.22274	0.05081	9.93e-06	Low back pain	-0.0197	0.0347	0.5705
7	rs55773148	13	70523029	G	A	order.Bacteroidales.id.913	-0.1188	0.02356	6.55e-07	Low back pain	-0.0014	0.0302	0.963
8	rs62531359	8	70916181	T	G	order.Bacteroidales.id.913	0.06539	0.01493	8.95e-06	Low back pain	0.0025	0.0174	0.8862
9	rs72706335	1	157495438	T	C	order.Bacteroidales.id.913	-0.22241	0.04935	7.66e-06	Low back pain	-0.0323	0.0425	0.4465
10	rs73975615	17	6461200	G	A	order.Bacteroidales.id.913	-0.20702	0.04426	1.21e-06	Low back pain	-0.1742	0.0785	0.0265003
11	rs7546249	1	176792690	T	A	order.Bacteroidales.id.913	-0.05516	0.0118	2.83e-06	Low back pain	-0.0068	0.0148	0.6476
12	rs7631304	3	89339527	G	A	order.Bacteroidales.id.913	-0.06489	0.01326	6.83e-07	Low back pain	0.0079	0.0189	0.6743
13	rs929878	16	74290641	C	T	order.Bacteroidales.id.913	-0.05465	0.01211	4.75e-06	Low back pain	-0.0004	0.0164	0.9786
14	rs9648077	7	43057882	T	C	order.Bacteroidales.id.913	-0.04748	0.0107	9.62e-06	Low back pain	0.0051	0.0136	0.7093
15	rs9812599	3	64340637	C	A	order.Bacteroidales.id.913	-0.06357	0.01426	8.35e-06	Low back pain	0.0229	0.0206	0.2657
16	rs10065321	5	141857415	T	C	genus.Subdoligranulum.id.2070	-0.05254	0.01077	1.08e-06	Low back pain	-0.0086	0.0137	0.5315
17	rs12590825	14	86944365	C	A	genus.Subdoligranulum.id.2070	-0.05113	0.01095	3.52e-06	Low back pain	-0.0017	0.0143	0.9053
18	rs12638227	3	62327558	G	C	genus.Subdoligranulum.id.2070	-0.05578	0.01081	2.17e-07	Low back pain	0.0034	0.0138	0.8066
19	rs1667315	2	232408743	G	A	genus.Subdoligranulum.id.2070	0.04758	0.01071	9.3e-06	Low back pain	-0.0297	0.0139	0.0320302
20	rs2114677	10	125472937	C	T	genus.Subdoligranulum.id.2070	-0.10299	0.023	3.28e-06	Low back pain	-0.0355	0.021	0.0911402
21	rs2171249	6	153694029	C	T	genus.Subdoligranulum.id.2070	0.1046	0.02323	6.67e-06	Low back pain	-0.0758	0.0266	0.004348
22	rs2688143	22	49637741	T	C	genus.Subdoligranulum.id.2070	0.054	0.01173	4.88e-06	Low back pain	0.0032	0.0152	0.8333
23	rs3761728	4	48990885	T	G	genus.Subdoligranulum.id.2070	-0.05456	0.01184	3.26e-06	Low back pain	-0.0001	0.0156	0.9944
24	rs4347804	2	218215847	A	G	genus.Subdoligranulum.id.2070	0.16606	0.03575	2.18e-06	Low back pain	-0.0658	0.0385	0.0873595
25	rs6555306	5	4671383	T	C	genus.Subdoligranulum.id.2070	-0.07342	0.01549	3.21e-06	Low back pain	-0.0268	0.0193	0.1646
26	rs75158211	19	29644694	T	C	genus.Subdoligranulum.id.2070	-0.07316	0.01587	5.43e-06	Low back pain	-0.0037	0.019	0.8444
27	rs76528319	5	117799448	G	T	genus.Subdoligranulum.id.2070	-0.14328	0.03107	7.41e-06	Low back pain	0.038	0.0247	0.1237
28	rs76664262	3	183716408	T	A	genus.Subdoligranulum.id.2070	0.0799	0.01845	9.99e-06	Low back pain	-0.0251	0.0216	0.2461
29	rs12540676	7	103539051	T	C	genus.Alloprevotella.id.961	0.11823	0.02727	9.64e-06	Low back pain	-0.0042	0.0141	0.7659
30	rs12675596	8	69996523	G	T	genus.Alloprevotella.id.961	0.13944	0.02875	2.12e-06	Low back pain	0.0115	0.0165	0.4869
31	rs1956760	14	26180158	T	C	genus.Alloprevotella.id.961	0.13549	0.02943	7.58e-06	Low back pain	0.0021	0.0168	0.9009
32	rs58212166	4	189076705	A	G	genus.Alloprevotella.id.961	-0.16352	0.03553	4.83e-06	Low back pain	0.0142	0.0174	0.416
33	rs6800318	3	174820666	A	G	genus.Alloprevotella.id.961	-0.11571	0.0259	9.22e-06	Low back pain	-0.0163	0.0138	0.2375
34	rs71381159	16	10687873	T	G	genus.Alloprevotella.id.961	0.20347	0.04627	9.89e-06	Low back pain	0.0392	0.0274	0.1521
35	rs78445020	4	110568791	T	C	genus.Alloprevotella.id.961	-0.16826	0.0376	8.92e-06	Low back pain	0.0303	0.0205	0.1402
36	rs857984	21	39024374	T	C	genus.Alloprevotella.id.961	-0.18656	0.04141	7.72e-06	Low back pain	0.027	0.0226	0.2324
37	rs10084203	2	191304149	A	G	genus.Butyricicoccus.id.2055	0.05516	0.01232	7.42e-06	Low back pain	0.0146	0.0203	0.4714
38	rs12034718	1	67379595	A	G	genus.Butyricicoccus.id.2055	0.07	0.01575	9.03e-06	Low back pain	-0.0093	0.0162	0.566899
39	rs12585793	13	27018240	T	C	genus.Butyricicoccus.id.2055	-0.26221	0.05647	5.79e-06	Low back pain	-0.0022	0.0408	0.9573
40	rs2017189	4	7460153	G	T	genus.Butyricicoccus.id.2055	-0.05191	0.01098	2.09e-06	Low back pain	0.0201	0.0135	0.1372
41	rs3737495	4	107258228	A	G	genus.Butyricicoccus.id.2055	-0.07202	0.01583	8.33e-06	Low back pain	0.003	0.0199	0.8813
42	rs4962426	10	126908208	G	T	genus.Butyricicoccus.id.2055	0.06148	0.01356	6.78e-06	Low back pain	-0.0105	0.0171	0.539
43	rs56221232	2	153453410	T	C	genus.Butyricicoccus.id.2055	0.08405	0.01667	4.71e-07	Low back pain	0.0017	0.0225	0.94
44	rs62478070	7	157688150	T	G	genus.Butyricicoccus.id.2055	0.22401	0.04949	5.95e-06	Low back pain	0.0449	0.043	0.2967
45	rs7322368	13	100213990	T	C	genus.Butyricicoccus.id.2055	0.08233	0.01825	4.19e-06	Low back pain	-0.0045	0.0236	0.8492
46	rs75238760	18	22899113	T	A	genus.Butyricicoccus.id.2055	0.06236	0.01394	5.44e-06	Low back pain	-0.0051	0.0203	0.8016
47	rs10451505	19	16843967	A	G	class.Bacteroidia.id.912	-0.05267	0.01221	8.48e-06	Low back pain	0.0186	0.0149	0.2117
48	rs11146701	10	39062269	A	G	class.Bacteroidia.id.912	0.04682	0.0105	8.33e-06	Low back pain	-0.0131	0.018	0.4684
49	rs13291169	9	116888284	C	G	class.Bacteroidia.id.912	0.06718	0.01481	5.71e-06	Low back pain	0.0264	0.0194	0.1738
50	rs17343978	22	27433885	A	C	class.Bacteroidia.id.912	-0.0556	0.01198	6.61e-06	Low back pain	0.0017	0.0168	0.9185
51	rs2032750	2	53831026	T	C	class.Bacteroidia.id.912	-0.05048	0.01064	2.08e-06	Low back pain	0.0005	0.0136	0.9716
52	rs2363574	1	200113663	C	T	class.Bacteroidia.id.912	-0.22274	0.05081	9.93e-06	Low back pain	-0.0197	0.0347	0.5705
53	rs55773148	13	70523029	G	A	class.Bacteroidia.id.912	-0.1188	0.02356	6.55e-07	Low back pain	-0.0014	0.0302	0.963
54	rs62531359	8	70916181	T	G	class.Bacteroidia.id.912	0.06539	0.01493	8.95e-06	Low back pain	0.0025	0.0174	0.8862
55	rs72706335	1	157495438	T	C	class.Bacteroidia.id.912	-0.22241	0.04935	7.66e-06	Low back pain	-0.0323	0.0425	0.4465
56	rs73975615	17	6461200	G	A	class.Bacteroidia.id.912	-0.20702	0.04426	1.21e-06	Low back pain	-0.1742	0.0785	0.0265003
57	rs7546249	1	176792690	T	A	class.Bacteroidia.id.912	-0.05516	0.0118	2.83e-06	Low back pain	-0.0068	0.0148	0.6476
58	rs7631304	3	89339527	G	A	class.Bacteroidia.id.912	-0.06489	0.01326	6.83e-07	Low back pain	0.0079	0.0189	0.6743
59	rs929878	16	74290641	C	T	class.Bacteroidia.id.912	-0.05465	0.01211	4.75e-06	Low back pain	-0.0004	0.0164	0.9786
60	rs9648077	7	43057882	T	C	class.Bacteroidia.id.912	-0.04748	0.0107	9.62e-06	Low back pain	0.0051	0.0136	0.7093
61	rs9812599	3	64340637	C	A	class.Bacteroidia.id.912	-0.06357	0.01426	8.35e-06	Low back pain	0.0229	0.0206	0.2657
62	rs11150408	16	81803497	T	G	genus.Dorea.id.1997	0.04888	0.01086	6.34e-06	Low back pain	0.0127	0.0136	0.3524
63	rs12216169	6	116078810	T	A	genus.Dorea.id.1997	0.08992	0.01929	3.16e-06	Low back pain	-0.0076	0.0213	0.7214
64	rs12537781	7	154978183	T	C	genus.Dorea.id.1997	-0.05563	0.01247	8.15e-06	Low back pain	-0.0054	0.0159	0.734199
65	rs13279148	8	127905865	G	A	genus.Dorea.id.1997	0.07264	0.01503	1.44e-06	Low back pain	0.0452	0.0216	0.0367604
66	rs1899291	4	60992340	C	T	genus.Dorea.id.1997	0.06821	0.01499	7.53e-06	Low back pain	-0.0151	0.0184	0.4124
67	rs2712332	3	113549170	C	T	genus.Dorea.id.1997	0.17598	0.03868	8.88e-06	Low back pain	-0.0566	0.036	0.116
68	rs3005511	6	74605806	A	G	genus.Dorea.id.1997	0.05082	0.01124	6.82e-06	Low back pain	-0.0145	0.0148	0.3255
69	rs345219	3	6826520	T	G	genus.Dorea.id.1997	-0.0503	0.01122	6.42e-06	Low back pain	0.0304	0.0137	0.0264101
70	rs3752849	11	8729057	G	A	genus.Dorea.id.1997	0.16384	0.03661	7.68e-06	Low back pain	0.0219	0.0307	0.475501
71	rs4516864	5	32665120	G	A	genus.Dorea.id.1997	0.04759	0.0107	9.34e-06	Low back pain	0.0064	0.0136	0.6362
72	rs4793307	17	70733523	C	T	genus.Dorea.id.1997	0.05631	0.01221	5.84e-06	Low back pain	-0.0043	0.0159	0.7866
73	rs62503162	8	15768657	A	G	genus.Dorea.id.1997	-0.09249	0.01935	2.28e-06	Low back pain	-0.0173	0.034	0.6122
74	rs62583469	9	106815466	T	A	genus.Dorea.id.1997	-0.06271	0.01417	6.78e-06	Low back pain	-0.0174	0.0198	0.3781
75	rs634904	1	84722102	G	A	genus.Dorea.id.1997	0.05489	0.01219	7.55e-06	Low back pain	-0.0215	0.0152	0.1573
76	rs73729431	6	25078050	C	T	genus.Dorea.id.1997	-0.13745	0.03	3.17e-06	Low back pain	-0.0182	0.0478	0.703399
77	rs757248	4	7703505	C	T	genus.Dorea.id.1997	-0.04794	0.01084	8.3e-06	Low back pain	-0.0025	0.014	0.8565
78	rs10131942	14	78643095	C	G	family.Prevotellaceae.id.960	0.07101	0.01577	6.02e-06	Low back pain	-0.0014	0.0183	0.9378
79	rs12057990	1	99491816	C	T	family.Prevotellaceae.id.960	0.06083	0.01317	4.17e-06	Low back pain	0.0111	0.0152	0.4638
80	rs12118202	1	210681370	T	C	family.Prevotellaceae.id.960	-0.07301	0.01466	1.07e-06	Low back pain	-0.0015	0.0175	0.9325
81	rs13069367	3	71801830	A	C	family.Prevotellaceae.id.960	-0.05316	0.01191	9.2e-06	Low back pain	-0.0166	0.0138	0.2272
82	rs148376875	3	170126707	T	G	family.Prevotellaceae.id.960	0.08073	0.0178	4.4e-06	Low back pain	-0.0031	0.0189	0.8706
83	rs2206482	20	9771109	T	G	family.Prevotellaceae.id.960	-0.05619	0.0117	1.59e-06	Low back pain	-0.0314	0.0138	0.0230898
84	rs34071565	11	119712522	T	A	family.Prevotellaceae.id.960	-0.15224	0.03451	8.73e-06	Low back pain	0.004	0.0276	0.8858
85	rs34660375	5	180283881	A	G	family.Prevotellaceae.id.960	-0.08079	0.01774	6.33e-06	Low back pain	-0.0181	0.0192	0.345
86	rs3758087	8	23714609	T	C	family.Prevotellaceae.id.960	0.05683	0.01242	6.71e-06	Low back pain	-0.008	0.0151	0.5951
87	rs3860225	1	111161677	A	G	family.Prevotellaceae.id.960	0.08185	0.01672	9.19e-07	Low back pain	0.0471	0.0234	0.0442405
88	rs4493272	2	118910912	T	C	family.Prevotellaceae.id.960	-0.06002	0.01175	3.33e-07	Low back pain	0.0136	0.0135	0.3141
89	rs4685827	3	4864877	T	C	family.Prevotellaceae.id.960	-0.06594	0.01449	5.43e-06	Low back pain	-0.0143	0.0158	0.3653
90	rs60148718	8	66886456	A	T	family.Prevotellaceae.id.960	0.05586	0.01248	8.48e-06	Low back pain	0.011	0.0148	0.4577
91	rs7252711	19	17460999	A	G	family.Prevotellaceae.id.960	-0.07311	0.01611	6.59e-06	Low back pain	0.0134	0.0217	0.5377
92	rs912860	14	33706908	G	A	family.Prevotellaceae.id.960	-0.22905	0.04831	9.3e-07	Low back pain	-0.0276	0.0455	0.5448
93	rs9586501	13	105075823	G	A	family.Prevotellaceae.id.960	0.0601	0.01267	1.7e-06	Low back pain	0.0187	0.0153	0.221
94	rs9958960	18	63018983	G	A	family.Prevotellaceae.id.960	-0.08957	0.01728	1.74e-07	Low back pain	-0.0559	0.0187	0.00282299
95	rs10209007	2	231676041	G	C	class.Clostridia.id.1859	0.08038	0.01819	7.04e-06	Low back pain	-0.0202	0.0303	0.5048
96	rs10774377	12	5942519	A	G	class.Clostridia.id.1859	0.05332	0.01135	2.23e-06	Low back pain	0.0014	0.0137	0.9174
97	rs112334273	21	40703251	G	A	class.Clostridia.id.1859	0.0615	0.01269	9.54e-07	Low back pain	0.0017	0.0151	0.9128
98	rs13105690	4	7420184	T	C	class.Clostridia.id.1859	-0.05298	0.01178	7.89e-06	Low back pain	-0.0065	0.0151	0.667
99	rs13179700	5	149077788	T	C	class.Clostridia.id.1859	0.05092	0.01092	3.51e-06	Low back pain	0.0123	0.0142	0.3869
100	rs1842454	5	105060362	G	A	class.Clostridia.id.1859	-0.05541	0.01269	6.3e-06	Low back pain	0.0029	0.0174	0.8662
101	rs2273429	14	52494072	A	G	class.Clostridia.id.1859	-0.07439	0.01525	2.21e-06	Low back pain	-0.0076	0.0221	0.7294
102	rs4342283	5	179878303	A	G	class.Clostridia.id.1859	0.06656	0.01523	9.28e-06	Low back pain	-0.0232	0.0172	0.1783
103	rs55996424	17	78293189	T	A	class.Clostridia.id.1859	0.06436	0.01434	5.2e-06	Low back pain	0.009	0.0168	0.5944
104	rs6797343	3	89268714	G	T	class.Clostridia.id.1859	0.05899	0.01342	9.81e-06	Low back pain	-0.0002	0.0172	0.9908
105	rs6814436	4	161507301	T	C	class.Clostridia.id.1859	0.07262	0.01502	1.38e-06	Low back pain	0.0129	0.0195	0.5071
106	rs6815608	4	152131744	T	C	class.Clostridia.id.1859	0.10351	0.02102	4.04e-07	Low back pain	-0.0347	0.0188	0.0648903
107	rs6934062	6	163743050	G	C	class.Clostridia.id.1859	0.05271	0.01157	5.43e-06	Low back pain	-0.002	0.0145	0.8897
108	rs7269302	20	50803760	A	T	class.Clostridia.id.1859	-0.0964	0.0212	9.04e-06	Low back pain	-0.0329	0.0284	0.2453
109	rs72738886	5	35770550	T	C	class.Clostridia.id.1859	0.08603	0.01896	8.65e-06	Low back pain	-0.061	0.0257	0.0174301
110	rs72915163	18	48792829	T	C	class.Clostridia.id.1859	-0.05735	0.01201	1.68e-06	Low back pain	-0.3222	0.332	0.3319
111	rs72915163	18	48792829	T	C	class.Clostridia.id.1859	-0.05735	0.01201	1.68e-06	Low back pain	-0.0002	0.0165	0.9904
112	rs76860606	6	12397187	C	G	class.Clostridia.id.1859	0.09391	0.02244	8.54e-06	Low back pain	0.0418	0.024	0.0821505
113	rs992074	21	18567802	C	T	class.Clostridia.id.1859	0.25564	0.05088	8.78e-07	Low back pain	-0.0043	0.0456	0.9249
114	rs10225502	7	32533950	C	A	genus.RuminococcaceaeUCG013.id.11370	-0.04995	0.01116	7.08e-06	Low back pain	-0.0061	0.0141	0.664099
115	rs11581881	1	9361576	C	T	genus.RuminococcaceaeUCG013.id.11370	0.06431	0.01441	7.47e-06	Low back pain	0.0053	0.016	0.7406
116	rs12189346	5	141395140	G	A	genus.RuminococcaceaeUCG013.id.11370	0.06853	0.0145	1.52e-06	Low back pain	-0.0002	0.0173	0.9926
117	rs12485353	3	197049996	G	A	genus.RuminococcaceaeUCG013.id.11370	-0.06005	0.01304	5.18e-06	Low back pain	-0.0028	0.0157	0.8565
118	rs12781711	10	2219930	C	T	genus.RuminococcaceaeUCG013.id.11370	-0.06588	0.0117	1.97e-08	Low back pain	-0.0176	0.0156	0.26
119	rs16918863	10	19780463	A	C	genus.RuminococcaceaeUCG013.id.11370	0.1126	0.02394	2.92e-06	Low back pain	-0.0204	0.0277	0.4616
120	rs1729063	16	10863459	G	C	genus.RuminococcaceaeUCG013.id.11370	-0.05407	0.01202	6.71e-06	Low back pain	-0.0118	0.0142	0.4069
121	rs2598418	17	74012859	T	C	genus.RuminococcaceaeUCG013.id.11370	-0.05657	0.01267	7.95e-06	Low back pain	-0.0115	0.0171	0.499501
122	rs2730183	8	40311885	G	A	genus.RuminococcaceaeUCG013.id.11370	-0.0484	0.01095	9.46e-06	Low back pain	-0.0002	0.0138	0.9881
123	rs4686758	3	185974226	G	A	genus.RuminococcaceaeUCG013.id.11370	0.05782	0.01316	8.04e-06	Low back pain	0.01	0.0173	0.5626
124	rs523167	9	136618477	G	T	genus.RuminococcaceaeUCG013.id.11370	-0.04879	0.01093	8.56e-06	Low back pain	-0.01	0.0136	0.4648
125	rs75088940	12	30245557	T	C	genus.RuminococcaceaeUCG013.id.11370	-0.09383	0.02	2.69e-06	Low back pain	0.007	0.0269	0.7957
126	rs76973485	3	9534657	G	T	genus.RuminococcaceaeUCG013.id.11370	0.19498	0.04182	3.35e-06	Low back pain	-0.0611	0.0344	0.0754501
127	rs7752852	6	153980431	T	A	genus.RuminococcaceaeUCG013.id.11370	-0.06424	0.01426	6.9e-06	Low back pain	0.0047	0.0174	0.7871
128	rs9313055	5	3628882	T	C	genus.RuminococcaceaeUCG013.id.11370	0.10509	0.02345	9.56e-06	Low back pain	-0.0017	0.0248	0.9448
129	rs9565219	13	76583319	T	A	genus.RuminococcaceaeUCG013.id.11370	-0.05293	0.01172	6.66e-06	Low back pain	0.0133	0.0137	0.3335
130	rs1035691	11	10658735	A	G	class.Deltaproteobacteria.id.3087	-0.05622	0.01211	5.95e-06	Low back pain	0.0048	0.0138	0.726901
131	rs112381107	9	15271933	C	T	class.Deltaproteobacteria.id.3087	0.20659	0.04569	4.63e-06	Low back pain	-0.0224	0.0285	0.4333
132	rs11599763	10	11855599	T	C	class.Deltaproteobacteria.id.3087	-0.05412	0.01169	4.1e-06	Low back pain	-0.0178	0.0139	0.1994
133	rs16851319	1	203308383	G	C	class.Deltaproteobacteria.id.3087	-0.06977	0.01503	6.64e-06	Low back pain	0.0027	0.0179	0.8788
134	rs17084793	18	69312914	G	A	class.Deltaproteobacteria.id.3087	-0.07149	0.0159	4.64e-06	Low back pain	-0.001	0.0192	0.9579
135	rs17791387	9	81834426	A	G	class.Deltaproteobacteria.id.3087	-0.07167	0.01536	2.64e-06	Low back pain	-0.051	0.0232	0.0276599
136	rs186073	3	31133401	T	C	class.Deltaproteobacteria.id.3087	0.05377	0.0118	5.64e-06	Low back pain	0.0002	0.0139	0.9872
137	rs2692012	1	203994218	A	G	class.Deltaproteobacteria.id.3087	0.10684	0.02521	5.44e-06	Low back pain	0.0223	0.0296	0.4507
138	rs2838334	21	45064961	G	A	class.Deltaproteobacteria.id.3087	0.05694	0.01236	3.72e-06	Low back pain	-0.008	0.0142	0.5749
139	rs4506934	17	2856662	C	T	class.Deltaproteobacteria.id.3087	-0.09497	0.02004	2.38e-06	Low back pain	0.0083	0.0211	0.6925
140	rs6058181	20	33694801	C	T	class.Deltaproteobacteria.id.3087	0.08291	0.01652	2.74e-07	Low back pain	-0.0304	0.0183	0.0969907
141	rs62020470	15	96161065	A	G	class.Deltaproteobacteria.id.3087	-0.05777	0.01289	6.03e-06	Low back pain	-0.0049	0.0177	0.7837
142	rs9928243	16	71541641	C	A	class.Deltaproteobacteria.id.3087	-0.05429	0.01173	3.83e-06	Low back pain	0.0008	0.0136	0.9531
143	rs13157098	5	176802250	A	G	genus.Lachnospira.id.2004	-0.07536	0.01548	8.76e-07	Low back pain	-0.0169	0.0184	0.3598
144	rs159484	4	111995627	G	A	genus.Lachnospira.id.2004	0.07904	0.01767	7.37e-06	Low back pain	-0.0138	0.0261	0.596499
145	rs2326833	6	6893668	C	G	genus.Lachnospira.id.2004	-0.07897	0.01707	3.76e-06	Low back pain	-0.0062	0.0185	0.7388
146	rs2520509	12	91006514	A	G	genus.Lachnospira.id.2004	0.05144	0.01155	8.52e-06	Low back pain	0.0235	0.0149	0.1153
147	rs4686798	3	186445436	T	C	genus.Lachnospira.id.2004	0.05183	0.01134	4.51e-06	Low back pain	0.0078	0.014	0.580801
148	rs4923324	11	25962890	G	A	genus.Lachnospira.id.2004	-0.06269	0.0133	1.63e-06	Low back pain	0.0071	0.0184	0.7012
149	rs56791201	2	57701660	T	C	genus.Lachnospira.id.2004	0.05181	0.01104	2.77e-06	Low back pain	0.0038	0.0141	0.7891
150	rs75566846	3	15768205	C	A	genus.Lachnospira.id.2004	0.12181	0.02694	5.88e-06	Low back pain	0.0029	0.0274	0.9153
151	rs10927394	1	245267339	G	T	genus.Faecalibacterium.id.2057	-0.23226	0.05124	7.02e-06	Low back pain	0.1137	0.0493	0.02108
152	rs114946999	2	37125235	C	T	genus.Faecalibacterium.id.2057	-0.08471	0.01886	7.12e-06	Low back pain	0.0292	0.0203	0.1505
153	rs11964411	6	125914993	C	T	genus.Faecalibacterium.id.2057	0.21721	0.04965	9.5e-06	Low back pain	0.0403	0.0271	0.1382
154	rs12320842	12	83502773	C	G	genus.Faecalibacterium.id.2057	0.0943	0.01634	8.13e-09	Low back pain	0.0127	0.0201	0.5291
155	rs1271565	14	64044097	C	T	genus.Faecalibacterium.id.2057	-0.05709	0.01192	1.48e-06	Low back pain	-0.0172	0.0153	0.2633
156	rs17197105	12	76778857	C	T	genus.Faecalibacterium.id.2057	-0.06105	0.01379	9.71e-06	Low back pain	0.0123	0.0171	0.4709
157	rs2141664	3	123955118	G	A	genus.Faecalibacterium.id.2057	-0.08378	0.01923	9.73e-06	Low back pain	-0.0099	0.0229	0.6664
158	rs28376661	15	47404021	C	G	genus.Faecalibacterium.id.2057	0.04985	0.0109	4.47e-06	Low back pain	0.0026	0.0147	0.8623
159	rs61875484	10	128614990	C	G	genus.Faecalibacterium.id.2057	0.08171	0.01828	8.48e-06	Low back pain	0.0155	0.0232	0.5036
160	rs6910935	6	131587157	A	G	genus.Faecalibacterium.id.2057	0.13335	0.02749	1.44e-06	Low back pain	0.0396	0.0285	0.1644
161	rs72743089	9	85983688	G	T	genus.Faecalibacterium.id.2057	0.10592	0.02377	6.51e-06	Low back pain	-0.0262	0.0373	0.4821
162	rs75499067	16	6099863	C	T	genus.Faecalibacterium.id.2057	0.22758	0.04655	1.77e-06	Low back pain	-0.0157	0.0258	0.5419
163	rs7806442	7	121128447	G	C	genus.Faecalibacterium.id.2057	0.05421	0.01201	5.67e-06	Low back pain	-0.002	0.0167	0.9029
164	rs79656633	1	111036827	T	C	genus.Faecalibacterium.id.2057	0.14518	0.0321	7.61e-06	Low back pain	-0.0004	0.0225	0.9841
165	rs9536330	13	53567017	T	C	genus.Faecalibacterium.id.2057	-0.04884	0.01076	3.92e-06	Low back pain	0.0184	0.0136	0.1754
166	rs11250875	10	1922731	T	C	order.Coriobacteriales.id.810	0.06225	0.01304	2.55e-06	Low back pain	0.0083	0.0165	0.6132
167	rs11656361	17	8121332	A	C	order.Coriobacteriales.id.810	0.07712	0.01747	7.63e-06	Low back pain	0.0065	0.0175	0.709601
168	rs1397793	5	90471451	G	A	order.Coriobacteriales.id.810	-0.05012	0.01121	8.23e-06	Low back pain	-0.0326	0.0149	0.0284001
169	rs1816223	12	11494021	A	G	order.Coriobacteriales.id.810	-0.05805	0.01286	5.6e-06	Low back pain	-0.0121	0.0169	0.4732
170	rs240104	1	176571431	T	C	order.Coriobacteriales.id.810	-0.06023	0.01264	1.44e-06	Low back pain	0.0006	0.0151	0.9703
171	rs2442778	3	11654412	G	A	order.Coriobacteriales.id.810	-0.11642	0.02585	9.01e-06	Low back pain	0.0091	0.0302	0.7633
172	rs3025411	9	136512906	A	G	order.Coriobacteriales.id.810	0.09299	0.02088	7.1e-06	Low back pain	0.0191	0.0221	0.3863
173	rs34739816	17	37376685	G	T	order.Coriobacteriales.id.810	0.09509	0.02066	4.61e-06	Low back pain	0.0255	0.029	0.379
174	rs34867574	16	60566803	G	T	order.Coriobacteriales.id.810	-0.06068	0.01379	9.09e-06	Low back pain	0.0215	0.0183	0.2418
175	rs45480394	19	55857777	T	G	order.Coriobacteriales.id.810	-0.05174	0.01129	5.19e-06	Low back pain	-0.0026	0.0141	0.8549
176	rs62448869	7	24464799	T	A	order.Coriobacteriales.id.810	-0.04794	0.01086	9.64e-06	Low back pain	0.0031	0.0137	0.8226
177	rs67075313	2	29803706	C	T	order.Coriobacteriales.id.810	0.06404	0.01419	8.89e-06	Low back pain	0.018	0.0197	0.3617
178	rs67561917	20	62072077	A	G	order.Coriobacteriales.id.810	-0.07087	0.01535	5.79e-06	Low back pain	-0.0296	0.0175	0.0907298
179	rs719099	10	65799217	A	G	order.Coriobacteriales.id.810	0.07747	0.01553	5.63e-07	Low back pain	0.0281	0.0227	0.2153
180	rs76779974	5	125460084	C	G	order.Coriobacteriales.id.810	0.07788	0.01713	4.65e-06	Low back pain	0.0327	0.0234	0.1624
181	rs80046645	5	459415	C	G	order.Coriobacteriales.id.810	0.25584	0.0562	4.66e-06	Low back pain	-0.0179	0.0358	0.6163
182	rs11899949	2	38049069	G	A	genus.Victivallis.id.2256	0.12349	0.02721	7.18e-06	Low back pain	-0.0016	0.0146	0.915
183	rs12512543	4	9608445	A	C	genus.Victivallis.id.2256	-0.1731	0.03699	4.14e-06	Low back pain	-0.0073	0.0242	0.7626
184	rs2093422	14	96072402	A	T	genus.Victivallis.id.2256	-0.12604	0.02588	1.31e-06	Low back pain	-0.0109	0.0147	0.4577
185	rs2684939	15	34326138	G	A	genus.Victivallis.id.2256	0.12727	0.02627	1.07e-06	Low back pain	0.0155	0.0136	0.2547
186	rs2944282	7	57589803	T	C	genus.Victivallis.id.2256	-0.12375	0.0278	9.13e-06	Low back pain	0.0349	0.015	0.0203798
187	rs342302	7	106378229	A	G	genus.Victivallis.id.2256	-0.15479	0.03461	4.46e-06	Low back pain	-0.0026	0.0197	0.8952
188	rs4764863	12	102514184	G	A	genus.Victivallis.id.2256	0.11401	0.0242	2.61e-06	Low back pain	0.0095	0.0136	0.4853
189	rs4895919	6	131630319	T	C	genus.Victivallis.id.2256	-0.11053	0.02435	6.66e-06	Low back pain	0.0007	0.0135	0.9597
190	rs56349194	11	9312796	A	G	genus.Victivallis.id.2256	-0.15798	0.03108	4.75e-07	Low back pain	-0.0045	0.0203	0.8264
191	rs592514	9	136309841	T	A	genus.Victivallis.id.2256	-0.18929	0.03852	6.35e-07	Low back pain	0.0364	0.0205	0.0760501
192	rs62428335	6	152544968	A	G	genus.Victivallis.id.2256	0.21504	0.04295	1.35e-06	Low back pain	0.0013	0.0208	0.9505
193	rs6752750	2	173784129	G	C	genus.Victivallis.id.2256	0.22051	0.04881	7.4e-06	Low back pain	0.0735	0.0261	0.00480895
194	rs7374366	3	60975863	G	A	genus.Victivallis.id.2256	-0.18933	0.03971	2.13e-06	Low back pain	0.0173	0.0206	0.401
195	rs76908499	12	131084576	A	G	genus.Victivallis.id.2256	-0.20576	0.04568	5.34e-06	Low back pain	-0.0392	0.0242	0.105
196	rs9287604	2	237776165	G	C	genus.Victivallis.id.2256	0.12641	0.02762	5.81e-06	Low back pain	-0.0065	0.0192	0.7341
197	rs1010560	1	30400301	C	A	genus.Coprococcus1.id.11301	0.05718	0.01222	2.46e-06	Low back pain	0.0254	0.0153	0.096241
198	rs12794898	11	124554061	G	T	genus.Coprococcus1.id.11301	0.0876	0.01963	8.33e-06	Low back pain	-0.0191	0.0203	0.3457
199	rs1519491	2	22079770	T	C	genus.Coprococcus1.id.11301	0.05149	0.01131	4.35e-06	Low back pain	0.0315	0.0139	0.0230802
200	rs1576241	6	72529277	A	G	genus.Coprococcus1.id.11301	-0.05017	0.01091	4.46e-06	Low back pain	0.0275	0.0139	0.0478597
201	rs1762123	6	150289707	C	T	genus.Coprococcus1.id.11301	-0.08803	0.01976	9.29e-06	Low back pain	0.0203	0.0222	0.3611
202	rs4277593	20	4319420	G	A	genus.Coprococcus1.id.11301	-0.05888	0.01095	8.64e-08	Low back pain	-0.0003	0.0137	0.9828
203	rs56405618	4	174468316	A	G	genus.Coprococcus1.id.11301	-0.09043	0.0186	1.13e-06	Low back pain	0.02	0.0211	0.342
204	rs73031725	11	134622282	T	C	genus.Coprococcus1.id.11301	0.16539	0.03533	2.62e-06	Low back pain	-0.084	0.0391	0.03179
205	rs73167075	3	165693143	T	C	genus.Coprococcus1.id.11301	0.05805	0.01271	6.01e-06	Low back pain	0.0025	0.0167	0.8807
206	rs74101919	1	95424321	T	C	genus.Coprococcus1.id.11301	-0.07098	0.01441	1.32e-06	Low back pain	0.0002	0.0218	0.9941
207	rs75783733	7	9408950	A	C	genus.Coprococcus1.id.11301	0.07174	0.01609	9.04e-06	Low back pain	0.0171	0.0195	0.3795
208	rs7651576	3	23785060	G	A	genus.Coprococcus1.id.11301	0.05852	0.01308	9.76e-06	Low back pain	0	0.0164	0.9993
209	rs7784490	7	132556835	C	G	genus.Coprococcus1.id.11301	-0.04972	0.01127	9.93e-06	Low back pain	-0.0235	0.0144	0.1021
210	rs946513	10	15913820	C	T	genus.Coprococcus1.id.11301	0.2059	0.046	8.62e-06	Low back pain	-0.0137	0.0332	0.6789
211	rs10451505	19	16843967	A	G	phylum.Bacteroidetes.id.905	-0.05287	0.01221	7.87e-06	Low back pain	0.0186	0.0149	0.2117
212	rs13291169	9	116888284	C	G	phylum.Bacteroidetes.id.905	0.06833	0.01481	3.97e-06	Low back pain	0.0264	0.0194	0.1738
213	rs17343978	22	27433885	A	C	phylum.Bacteroidetes.id.905	-0.05599	0.01198	5.71e-06	Low back pain	0.0017	0.0168	0.9185
214	rs2032750	2	53831026	T	C	phylum.Bacteroidetes.id.905	-0.05072	0.01064	1.86e-06	Low back pain	0.0005	0.0136	0.9716
215	rs62531359	8	70916181	T	G	phylum.Bacteroidetes.id.905	0.06561	0.01493	8.26e-06	Low back pain	0.0025	0.0174	0.8862
216	rs62575403	9	136493820	C	T	phylum.Bacteroidetes.id.905	0.13602	0.03084	8.9e-06	Low back pain	0.0517	0.034	0.128
217	rs6586324	21	43942135	T	C	phylum.Bacteroidetes.id.905	0.04737	0.01051	8.17e-06	Low back pain	-0.0006	0.0137	0.9658
218	rs72706335	1	157495438	T	C	phylum.Bacteroidetes.id.905	-0.22319	0.04934	7.13e-06	Low back pain	-0.0323	0.0425	0.4465
219	rs73512608	13	70522683	G	A	phylum.Bacteroidetes.id.905	-0.12039	0.02356	4.31e-07	Low back pain	-0.0014	0.0302	0.963
220	rs73846128	3	89340254	A	G	phylum.Bacteroidetes.id.905	-0.06672	0.01331	3.92e-07	Low back pain	0.008	0.0189	0.6724
221	rs73975615	17	6461200	G	A	phylum.Bacteroidetes.id.905	-0.20716	0.04426	1.2e-06	Low back pain	-0.1742	0.0785	0.0265003
222	rs7546249	1	176792690	T	A	phylum.Bacteroidetes.id.905	-0.05536	0.0118	2.6e-06	Low back pain	-0.0068	0.0148	0.6476
223	rs7999780	13	24969535	G	A	phylum.Bacteroidetes.id.905	0.05473	0.01236	7.68e-06	Low back pain	0.005	0.0152	0.7411
224	rs929878	16	74290641	C	T	phylum.Bacteroidetes.id.905	-0.05381	0.01211	6.53e-06	Low back pain	-0.0004	0.0164	0.9786
225	rs9648077	7	43057882	T	C	phylum.Bacteroidetes.id.905	-0.04788	0.0107	8.1e-06	Low back pain	0.0051	0.0136	0.7093
226	rs10167839	2	181882879	A	G	genus.Ruminococcus1.id.11373	0.05172	0.01158	8.15e-06	Low back pain	0.0136	0.0141	0.3338
227	rs10769159	11	45688595	G	C	genus.Ruminococcus1.id.11373	-0.06424	0.01096	4.08e-09	Low back pain	0.0106	0.0138	0.4433
228	rs10995816	10	65870347	C	G	genus.Ruminococcus1.id.11373	-0.07619	0.01741	7.81e-06	Low back pain	0.0249	0.0214	0.2443
229	rs11783695	8	144596903	G	T	genus.Ruminococcus1.id.11373	-0.07146	0.01607	7.65e-06	Low back pain	0.007	0.0185	0.704001
230	rs12762037	10	126773152	T	C	genus.Ruminococcus1.id.11373	0.06437	0.01486	9.75e-06	Low back pain	-0.0047	0.0168	0.780301
231	rs17100677	1	77994888	G	C	genus.Ruminococcus1.id.11373	0.08188	0.01908	8.75e-06	Low back pain	0.039	0.0272	0.1521
232	rs17781867	17	71256018	C	T	genus.Ruminococcus1.id.11373	0.0993	0.02107	2.04e-06	Low back pain	-0.0153	0.0268	0.5682
233	rs3000856	1	12778598	T	A	genus.Ruminococcus1.id.11373	-0.07224	0.01622	5.92e-06	Low back pain	0.0008	0.0184	0.9648
234	rs3819978	1	241789757	C	T	genus.Ruminococcus1.id.11373	-0.11504	0.02601	8.74e-06	Low back pain	-0.0029	0.0251	0.9072
235	rs4849717	2	119481372	T	A	genus.Ruminococcus1.id.11373	0.13276	0.02998	8.83e-06	Low back pain	-0.0387	0.0258	0.1331
236	rs6493760	15	55439182	C	T	genus.Ruminococcus1.id.11373	0.05153	0.01154	7.2e-06	Low back pain	-0.0172	0.0141	0.2248
237	rs7117576	11	114023573	A	G	genus.Ruminococcus1.id.11373	0.08172	0.01701	8.18e-07	Low back pain	-0.0107	0.0237	0.650801
238	rs74029844	15	80794438	C	A	genus.Ruminococcus1.id.11373	0.08697	0.01997	7.86e-06	Low back pain	-0.0091	0.0281	0.747001
239	rs7583465	2	10533921	C	T	genus.Ruminococcus1.id.11373	0.05262	0.01122	2.49e-06	Low back pain	0.0134	0.0136	0.3224
240	rs78572139	5	15944587	G	A	genus.Ruminococcus1.id.11373	0.12387	0.02781	5.88e-06	Low back pain	-0.0027	0.0224	0.9026
241	rs78613526	2	65925212	G	A	genus.Ruminococcus1.id.11373	0.16771	0.03655	4.38e-06	Low back pain	0.02	0.0308	0.516799
242	rs111304297	17	39916351	G	T	genus.RuminococcaceaeUCG009.id.11366	0.07379	0.01641	8.52e-06	Low back pain	0.0017	0.0136	0.8982
243	rs113006825	6	51803869	T	C	genus.RuminococcaceaeUCG009.id.11366	-0.0924	0.02071	8.07e-06	Low back pain	-0.0102	0.0166	0.5373
244	rs12508214	4	7426937	C	T	genus.RuminococcaceaeUCG009.id.11366	-0.07628	0.01683	6.18e-06	Low back pain	0.0112	0.0144	0.4379
245	rs138460696	2	66396776	A	G	genus.RuminococcaceaeUCG009.id.11366	0.13939	0.03146	8.91e-06	Low back pain	0.0375	0.0256	0.1426
246	rs1550196	17	32786955	G	A	genus.RuminococcaceaeUCG009.id.11366	0.13035	0.02617	1.17e-06	Low back pain	-0.0053	0.0225	0.8136
247	rs2058609	12	12970792	A	G	genus.RuminococcaceaeUCG009.id.11366	0.08125	0.01741	3.21e-06	Low back pain	-0.0107	0.0151	0.4783
248	rs2192926	2	75512668	A	G	genus.RuminococcaceaeUCG009.id.11366	-0.08741	0.01924	7.02e-06	Low back pain	0.0049	0.0144	0.7356
249	rs4079028	1	202299085	C	T	genus.RuminococcaceaeUCG009.id.11366	0.09324	0.01985	2.04e-06	Low back pain	-0.0115	0.0158	0.4638
250	rs4708333	6	78106701	T	G	genus.RuminococcaceaeUCG009.id.11366	-0.08301	0.01742	1.94e-06	Low back pain	0.0128	0.0143	0.3702
251	rs61779334	1	39983022	G	C	genus.RuminococcaceaeUCG009.id.11366	-0.13732	0.02908	1.99e-06	Low back pain	-0.0062	0.0229	0.787399
252	rs6952765	7	32001710	G	A	genus.RuminococcaceaeUCG009.id.11366	0.07223	0.01662	9.86e-06	Low back pain	-0.0023	0.0145	0.8757
253	rs758191	16	1979831	T	G	genus.RuminococcaceaeUCG009.id.11366	0.17856	0.03737	6.67e-06	Low back pain	0.0319	0.0227	0.159
254	rs8009993	14	39306809	G	C	genus.RuminococcaceaeUCG009.id.11366	-0.13661	0.0244	3.37e-08	Low back pain	0.0281	0.0189	0.138
255	rs9558661	13	106650093	T	C	genus.RuminococcaceaeUCG009.id.11366	-0.08978	0.02001	6.53e-06	Low back pain	0.016	0.0168	0.3415
256	rs12771712	10	129337420	C	T	family.Actinomycetaceae.id.421	0.09365	0.02106	7.96e-06	Low back pain	-0.0086	0.0174	0.6187
257	rs2889192	9	76394568	G	T	family.Actinomycetaceae.id.421	0.0892	0.01936	2.76e-06	Low back pain	-0.0415	0.0191	0.0300601
258	rs34583783	6	67207371	G	T	family.Actinomycetaceae.id.421	0.12374	0.02618	4.42e-06	Low back pain	0.0507	0.0283	0.0735208
259	rs35011108	6	133007480	A	G	family.Actinomycetaceae.id.421	0.24183	0.05038	1.83e-06	Low back pain	0.0312	0.0269	0.2447
260	rs4073240	6	169224781	G	A	family.Actinomycetaceae.id.421	0.07341	0.01634	7.53e-06	Low back pain	0.0167	0.0139	0.2303
261	rs58484246	15	29851297	T	C	family.Actinomycetaceae.id.421	0.07526	0.01676	6.5e-06	Low back pain	0.0235	0.0141	0.0959401
262	rs262812	6	158647999	T	C	family.Acidaminococcaceae.id.2166	-0.06522	0.01415	3.36e-06	Low back pain	-0.0041	0.0148	0.780301
263	rs2933324	9	107117653	A	G	family.Acidaminococcaceae.id.2166	-0.06514	0.01395	2.91e-06	Low back pain	0.0141	0.0161	0.382
264	rs45497800	20	61991833	T	C	family.Acidaminococcaceae.id.2166	-0.11472	0.0256	9.6e-06	Low back pain	0.0199	0.0193	0.3012
265	rs6427992	1	203102563	G	C	family.Acidaminococcaceae.id.2166	-0.05819	0.0129	6.54e-06	Low back pain	-0.0217	0.014	0.1211
266	rs6589457	11	114701288	A	G	family.Acidaminococcaceae.id.2166	0.16591	0.03495	2.32e-06	Low back pain	-0.0112	0.0308	0.7147
267	rs6923842	6	5723181	T	C	family.Acidaminococcaceae.id.2166	-0.08043	0.01683	1.53e-06	Low back pain	0.0279	0.0214	0.1915
268	rs74540770	3	186553389	G	A	family.Acidaminococcaceae.id.2166	-0.10912	0.02419	5.98e-06	Low back pain	0.0026	0.0249	0.9179
269	rs11110282	12	100585559	A	G	class.Bacilli.id.1673	-0.10481	0.02163	2.08e-06	Low back pain	-0.0189	0.0318	0.5528
270	rs12642660	4	98052765	A	G	class.Bacilli.id.1673	-0.0778	0.01542	8.32e-07	Low back pain	0.0207	0.0185	0.2637
271	rs12797734	11	8332350	T	C	class.Bacilli.id.1673	0.05768	0.01263	5.58e-06	Low back pain	0.0017	0.0157	0.9154
272	rs1962325	3	4800550	C	G	class.Bacilli.id.1673	0.05488	0.01143	1.6e-06	Low back pain	0.0088	0.0143	0.537499
273	rs2370083	14	97526750	G	T	class.Bacilli.id.1673	-0.08119	0.018	5.98e-06	Low back pain	-0.0407	0.0275	0.138
274	rs28564647	9	101101172	T	G	class.Bacilli.id.1673	-0.06152	0.01371	6.73e-06	Low back pain	-0.017	0.0182	0.3483
275	rs2952251	8	10143164	A	G	class.Bacilli.id.1673	-0.06085	0.01234	6.59e-07	Low back pain	0.0163	0.0177	0.358
276	rs35344081	16	991253	G	A	class.Bacilli.id.1673	0.06191	0.01266	9.35e-07	Low back pain	-0.0163	0.0154	0.2873
277	rs3911531	3	76941542	C	T	class.Bacilli.id.1673	-0.05986	0.01348	8.53e-06	Low back pain	0.0122	0.0163	0.455
278	rs4028634	17	40835649	T	C	class.Bacilli.id.1673	0.05111	0.01094	3.08e-06	Low back pain	-0.0146	0.014	0.2983
279	rs4459992	4	7431487	T	C	class.Bacilli.id.1673	0.05147	0.01159	9.31e-06	Low back pain	0.0261	0.0144	0.0706204
280	rs4968759	17	61363540	A	G	class.Bacilli.id.1673	-0.04805	0.01085	9.14e-06	Low back pain	-0.0268	0.0135	0.0468004
281	rs57872228	1	200418805	C	T	class.Bacilli.id.1673	-0.07185	0.01459	7.28e-07	Low back pain	-0.0221	0.0214	0.3009
282	rs694949	15	58738075	A	G	class.Bacilli.id.1673	-0.08245	0.01792	5e-06	Low back pain	0.0001	0.0231	0.998
283	rs74352383	6	67570929	T	A	class.Bacilli.id.1673	-0.1041	0.02167	1.69e-06	Low back pain	0.0107	0.0247	0.6648
284	rs7666190	4	151687420	C	A	class.Bacilli.id.1673	-0.10412	0.02467	7.6e-06	Low back pain	-0.0345	0.0211	0.1014
285	rs76717940	3	94153993	T	A	class.Bacilli.id.1673	0.15633	0.03259	1.07e-06	Low back pain	-0.0198	0.0294	0.5001
286	rs77558518	5	174173171	A	G	class.Bacilli.id.1673	-0.10942	0.02221	7.18e-07	Low back pain	-0.007	0.023	0.7618
287	rs78938557	7	36349586	T	C	class.Bacilli.id.1673	0.10809	0.02319	9.54e-07	Low back pain	0.0178	0.0402	0.6581
288	rs9581006	13	24973509	C	T	class.Bacilli.id.1673	0.2253	0.04677	1.8e-06	Low back pain	-0.0443	0.0363	0.2226
289	rs10132591	14	97172022	C	T	genus.Gordonibacter.id.821	0.11725	0.02617	9.14e-06	Low back pain	0.0013	0.0146	0.9302
290	rs10971638	9	33674677	T	C	genus.Gordonibacter.id.821	-0.11509	0.02585	8.64e-06	Low back pain	-0.0123	0.0152	0.4179
291	rs13412653	2	30158494	A	C	genus.Gordonibacter.id.821	0.10603	0.02372	9.93e-06	Low back pain	-0.0132	0.014	0.3434
292	rs2965162	19	45198936	T	C	genus.Gordonibacter.id.821	0.15605	0.03501	9.37e-06	Low back pain	0.0085	0.0219	0.6967
293	rs322296	7	136937189	G	A	genus.Gordonibacter.id.821	0.17505	0.03734	4.99e-06	Low back pain	0.0145	0.0259	0.5762
294	rs35042269	4	8142607	C	A	genus.Gordonibacter.id.821	-0.18777	0.04004	2.47e-06	Low back pain	0.0054	0.0215	0.8004
295	rs3765837	1	210628449	T	G	genus.Gordonibacter.id.821	-0.18762	0.043	8.76e-06	Low back pain	0.0258	0.0263	0.3272
296	rs71545975	7	47148436	A	G	genus.Gordonibacter.id.821	-0.16106	0.03348	2.15e-06	Low back pain	0.0051	0.018	0.7784
297	rs7220558	17	10148653	A	T	genus.Gordonibacter.id.821	0.11734	0.02326	4.71e-07	Low back pain	0.0096	0.0137	0.4852
298	rs72714787	4	136768501	C	A	genus.Gordonibacter.id.821	0.17172	0.03731	3.68e-06	Low back pain	-0.0321	0.0199	0.1064
299	rs72939513	1	83136096	A	G	genus.Gordonibacter.id.821	-0.21399	0.04906	7.98e-06	Low back pain	0.0017	0.0307	0.9569
300	rs7294633	12	29024534	C	T	genus.Gordonibacter.id.821	0.12823	0.02477	2.97e-07	Low back pain	0.0185	0.0153	0.2251
301	rs76287110	3	187450354	A	T	genus.Gordonibacter.id.821	-0.24349	0.04617	1.19e-07	Low back pain	0.006	0.0246	0.8085
302	rs830825	4	186890305	A	G	genus.Gordonibacter.id.821	-0.13706	0.0295	4.69e-06	Low back pain	-0.0295	0.0169	0.0818295
303	rs10750258	11	123997498	A	C	phylum.Proteobacteria.id.2375	-0.04969	0.01078	6.32e-06	Low back pain	0.0078	0.014	0.5776
304	rs12150865	19	43505320	C	T	phylum.Proteobacteria.id.2375	0.05128	0.0106	1.33e-06	Low back pain	0.0077	0.0135	0.5667
305	rs12467198	2	124872681	C	T	phylum.Proteobacteria.id.2375	0.04988	0.0111	5.7e-06	Low back pain	-0.0091	0.0136	0.5053
306	rs2347697	7	134388240	G	T	phylum.Proteobacteria.id.2375	0.05117	0.01086	2.59e-06	Low back pain	-0.0122	0.0146	0.4032
307	rs2532663	10	119247234	G	A	phylum.Proteobacteria.id.2375	-0.12556	0.0257	6.79e-07	Low back pain	0.0074	0.0225	0.7413
308	rs312757	17	68347701	C	G	phylum.Proteobacteria.id.2375	-0.05128	0.01124	5.28e-06	Low back pain	-0.0066	0.0137	0.6285
309	rs3890996	22	20301800	T	G	phylum.Proteobacteria.id.2375	-0.04679	0.01053	8.64e-06	Low back pain	-0.0185	0.0135	0.1726
310	rs6707783	2	52053891	C	T	phylum.Proteobacteria.id.2375	0.08524	0.01869	6.87e-06	Low back pain	0.0127	0.0236	0.5897
311	rs72771021	10	13841631	C	T	phylum.Proteobacteria.id.2375	0.14173	0.03092	7.19e-06	Low back pain	-0.031	0.0267	0.2464
312	rs922773	3	66318042	C	T	phylum.Proteobacteria.id.2375	-0.0818	0.01573	2.06e-07	Low back pain	0.0057	0.0223	0.7971
313	rs10872669	6	151515172	A	G	family.BacteroidalesS24.7group.id.11173	-0.12705	0.02724	4.09e-06	Low back pain	0.0501	0.0236	0.0338298
314	rs12748533	1	242767252	G	T	family.BacteroidalesS24.7group.id.11173	-0.07921	0.01713	4.78e-06	Low back pain	0.0069	0.015	0.6451
315	rs56733378	3	158662406	T	C	family.BacteroidalesS24.7group.id.11173	0.12076	0.02703	8.26e-06	Low back pain	0.0247	0.0238	0.2985
316	rs6742712	2	53044283	C	T	family.BacteroidalesS24.7group.id.11173	-0.16809	0.03415	1.44e-06	Low back pain	-0.0001	0.0231	0.9958
317	rs6831034	4	149300138	T	A	family.BacteroidalesS24.7group.id.11173	-0.09405	0.02033	7.01e-06	Low back pain	-0.0268	0.024	0.264
318	rs689695	15	47352866	C	A	family.BacteroidalesS24.7group.id.11173	0.0825	0.01657	7.58e-07	Low back pain	-0.0235	0.0149	0.1142
319	rs738193	22	25943322	T	C	family.BacteroidalesS24.7group.id.11173	0.08431	0.01646	3.6e-07	Low back pain	0.0248	0.0141	0.07871
320	rs80098946	18	50463966	A	G	family.BacteroidalesS24.7group.id.11173	0.14241	0.0327	9.16e-06	Low back pain	-0.0069	0.0333	0.8363
321	rs941000	7	90714667	C	T	family.BacteroidalesS24.7group.id.11173	0.08353	0.0162	4.01e-07	Low back pain	0.0055	0.0141	0.6946
322	rs10464997	8	20902693	G	A	genus.Oxalobacter.id.2978	0.13679	0.02933	3.44e-06	Low back pain	0.0166	0.0174	0.3406
323	rs11108500	12	96819204	A	G	genus.Oxalobacter.id.2978	-0.20243	0.04249	2.19e-06	Low back pain	-0.0051	0.024	0.8305
324	rs111966731	15	93941937	T	C	genus.Oxalobacter.id.2978	0.2133	0.04686	6.23e-06	Low back pain	0.0405	0.024	0.0906004
325	rs112403923	16	2907075	A	G	genus.Oxalobacter.id.2978	0.24162	0.05239	5.56e-06	Low back pain	0.0207	0.0217	0.3393
326	rs12002250	9	19682558	A	C	genus.Oxalobacter.id.2978	0.21713	0.04663	1.42e-06	Low back pain	0.0076	0.0332	0.8189
327	rs1569853	6	38550301	T	C	genus.Oxalobacter.id.2978	-0.14224	0.0295	1.61e-06	Low back pain	-0.0339	0.0206	0.1009
328	rs17138946	16	5984558	G	T	genus.Oxalobacter.id.2978	-0.19585	0.0449	9.58e-06	Low back pain	0.0533	0.0271	0.0494595
329	rs36057338	4	189935314	G	T	genus.Oxalobacter.id.2978	0.21481	0.04179	3.33e-07	Low back pain	-0.0004	0.0384	0.9922
330	rs4428215	3	171947435	G	A	genus.Oxalobacter.id.2978	0.13166	0.02406	4.57e-08	Low back pain	0.0036	0.0155	0.8182
331	rs4818968	21	46145587	C	A	genus.Oxalobacter.id.2978	-0.09367	0.02089	9.24e-06	Low back pain	-0.0006	0.0138	0.9626
332	rs6000536	22	37421469	C	T	genus.Oxalobacter.id.2978	-0.13091	0.02523	1.78e-07	Low back pain	-0.0132	0.0181	0.4672
333	rs6071435	20	59502888	T	A	genus.Oxalobacter.id.2978	-0.10556	0.02136	9.12e-07	Low back pain	-0.0062	0.0139	0.654699
334	rs6993398	8	115560689	G	A	genus.Oxalobacter.id.2978	0.12524	0.02771	8.55e-06	Low back pain	0.0303	0.0175	0.0827294
335	rs736744	9	87514407	C	T	genus.Oxalobacter.id.2978	0.11389	0.021	6.3e-08	Low back pain	0.0238	0.0136	0.0805304
336	rs118038478	16	47237609	A	G	genus.Prevotella7.id.11182	0.20551	0.04608	5.58e-06	Low back pain	0.0273	0.0265	0.3031
337	rs12124567	1	3343802	A	G	genus.Prevotella7.id.11182	-0.12126	0.02698	6.42e-06	Low back pain	0.0049	0.017	0.7739
338	rs12195431	6	91019654	T	C	genus.Prevotella7.id.11182	0.19684	0.04368	6.5e-06	Low back pain	-0.0131	0.023	0.5687
339	rs16903026	5	14025551	G	C	genus.Prevotella7.id.11182	-0.17327	0.03998	9.53e-06	Low back pain	0.056	0.0184	0.00240602
340	rs16937247	11	19943115	G	C	genus.Prevotella7.id.11182	0.14874	0.03462	4.99e-06	Low back pain	-0.0104	0.0168	0.5354
341	rs2240542	2	242066314	C	T	genus.Prevotella7.id.11182	0.12159	0.02576	2.91e-06	Low back pain	-0.0154	0.0153	0.315
342	rs2564463	18	57236310	A	G	genus.Prevotella7.id.11182	0.19141	0.0413	6.26e-06	Low back pain	0.0276	0.0303	0.3625
343	rs2918132	10	133000320	C	T	genus.Prevotella7.id.11182	-0.1146	0.02504	4.43e-06	Low back pain	0.0018	0.014	0.8958
344	rs385483	3	60476025	A	G	genus.Prevotella7.id.11182	0.14564	0.02864	4.2e-07	Low back pain	-0.0072	0.0167	0.667
345	rs4879924	9	35681368	C	T	genus.Prevotella7.id.11182	-0.16112	0.03383	4.38e-06	Low back pain	-0.0056	0.0253	0.8258
346	rs534698	11	79059255	C	T	genus.Prevotella7.id.11182	0.12249	0.02708	7.32e-06	Low back pain	0.0232	0.0139	0.0958208
347	rs57404562	2	12101762	C	A	genus.Prevotella7.id.11182	0.15121	0.03109	8.43e-07	Low back pain	-0.0029	0.0203	0.8867
348	rs9426434	1	29736216	T	C	genus.Prevotella7.id.11182	-0.12323	0.02736	7.17e-06	Low back pain	-0.0001	0.0143	0.9967
349	rs9608249	22	24613952	A	G	genus.Prevotella7.id.11182	-0.15578	0.03308	2.03e-06	Low back pain	0.0261	0.0218	0.2304
350	rs9959718	18	71442664	G	A	genus.Prevotella7.id.11182	0.13127	0.02706	1.71e-06	Low back pain	-0.0042	0.0169	0.8035
351	rs10842464	12	25249743	T	C	genus.Paraprevotella.id.962	-0.07483	0.01712	7.32e-06	Low back pain	-0.0257	0.0148	0.0820408
352	rs12585247	13	49425419	T	C	genus.Paraprevotella.id.962	0.10275	0.0229	5.12e-06	Low back pain	-0.0127	0.0195	0.5144
353	rs13023298	2	150537035	A	G	genus.Paraprevotella.id.962	0.10643	0.02338	7.28e-06	Low back pain	0.0032	0.0211	0.8785
354	rs145020347	11	114526679	A	G	genus.Paraprevotella.id.962	-0.12511	0.02604	3.1e-06	Low back pain	0.0052	0.0194	0.7891
355	rs1470211	3	4870889	C	T	genus.Paraprevotella.id.962	-0.07725	0.0172	8.48e-06	Low back pain	-0.0412	0.0138	0.00273899
356	rs17109926	12	71978728	A	G	genus.Paraprevotella.id.962	-0.09618	0.02144	9.85e-06	Low back pain	0.0314	0.0152	0.0387302
357	rs1904355	8	112752080	C	T	genus.Paraprevotella.id.962	0.07756	0.0174	7.83e-06	Low back pain	-0.0086	0.014	0.5419
358	rs2081023	5	174606261	A	G	genus.Paraprevotella.id.962	-0.12314	0.02346	1.85e-07	Low back pain	-0.0161	0.0192	0.4016
359	rs2890994	9	14759430	C	T	genus.Paraprevotella.id.962	-0.10974	0.02459	6.62e-06	Low back pain	-0.0272	0.0186	0.1448
360	rs3008582	1	195971173	T	C	genus.Paraprevotella.id.962	0.10494	0.02257	4.48e-06	Low back pain	-0.0052	0.0171	0.762901
361	rs31716	5	164923570	C	G	genus.Paraprevotella.id.962	0.20264	0.04537	7.39e-06	Low back pain	0.0022	0.021	0.918
362	rs3801748	7	81759508	G	A	genus.Paraprevotella.id.962	0.07615	0.01704	7.42e-06	Low back pain	-0.0208	0.0141	0.1383
363	rs4756632	11	41079703	G	T	genus.Paraprevotella.id.962	-0.13627	0.02874	4.66e-06	Low back pain	0.0318	0.02	0.1127
364	rs4767113	12	114131978	C	T	genus.Paraprevotella.id.962	0.08583	0.01824	3.46e-06	Low back pain	-0.0065	0.0144	0.653
365	rs58117850	3	149296419	C	A	genus.Paraprevotella.id.962	-0.15262	0.0322	1.29e-06	Low back pain	-0.0409	0.029	0.1581
366	rs77693755	18	69706809	C	T	genus.Paraprevotella.id.962	-0.1448	0.03069	6.27e-06	Low back pain	-0.0162	0.0318	0.6102
367	rs9547277	13	86163388	T	C	genus.Paraprevotella.id.962	-0.10236	0.02196	1.37e-06	Low back pain	-0.011	0.0158	0.4859
368	rs9900242	17	69135631	A	G	genus.Paraprevotella.id.962	-0.08459	0.01738	1.14e-06	Low back pain	0.0297	0.0142	0.0364796
369	rs11160353	14	97116904	T	A	genus.Desulfovibrio.id.3173	-0.07059	0.01465	1.48e-06	Low back pain	-0.0318	0.0137	0.0205102
370	rs11603537	11	77311445	T	C	genus.Desulfovibrio.id.3173	-0.07269	0.01625	7.35e-06	Low back pain	-0.0141	0.0151	0.3511
371	rs12031543	1	68664315	T	C	genus.Desulfovibrio.id.3173	-0.1296	0.02807	3.75e-06	Low back pain	-0.0022	0.0197	0.9091
372	rs13066142	3	67478973	G	A	genus.Desulfovibrio.id.3173	0.1173	0.02492	4.46e-06	Low back pain	0.0016	0.0237	0.9459
373	rs16863365	2	198089911	A	G	genus.Desulfovibrio.id.3173	0.10558	0.02255	3.27e-06	Low back pain	0.0243	0.032	0.4483
374	rs2032031	10	130170270	A	G	genus.Desulfovibrio.id.3173	-0.06579	0.01479	7.46e-06	Low back pain	-0.006	0.0135	0.6591
375	rs2456226	5	52640986	A	C	genus.Desulfovibrio.id.3173	0.08372	0.01718	1.26e-06	Low back pain	0.0149	0.0146	0.3084
376	rs2590913	13	64264446	G	A	genus.Desulfovibrio.id.3173	0.1545	0.03394	6.66e-06	Low back pain	-0.0099	0.0312	0.7501
377	rs2853180	8	105462115	A	T	genus.Desulfovibrio.id.3173	0.09341	0.01998	1.39e-06	Low back pain	0.0226	0.0216	0.2949
378	rs72647089	8	57972916	T	G	genus.Desulfovibrio.id.3173	-0.10537	0.0238	9.35e-06	Low back pain	0.0069	0.0249	0.7819
379	rs7998434	13	110659365	C	T	genus.Desulfovibrio.id.3173	-0.11204	0.02507	8.3e-06	Low back pain	0.0193	0.0269	0.4721
380	rs11747129	5	94976651	C	T	genus.Holdemanella.id.11393	-0.14606	0.03246	9.17e-06	Low back pain	0.0139	0.0242	0.5644
381	rs11942105	4	40543915	C	T	genus.Holdemanella.id.11393	0.10512	0.02327	9.8e-06	Low back pain	-0.029	0.0251	0.2472
382	rs12415649	10	125021315	G	C	genus.Holdemanella.id.11393	0.08484	0.01889	5.26e-06	Low back pain	-0.0012	0.0163	0.9416
383	rs12513188	4	71000791	G	A	genus.Holdemanella.id.11393	0.09025	0.01939	4.16e-06	Low back pain	-0.0073	0.0152	0.632501
384	rs17586763	13	50932063	T	C	genus.Holdemanella.id.11393	-0.22728	0.05101	7.71e-06	Low back pain	-0.0151	0.0308	0.622801
385	rs1830029	7	14728950	C	G	genus.Holdemanella.id.11393	-0.09633	0.02089	3.55e-06	Low back pain	0.0222	0.0163	0.1719
386	rs1926302	1	65153340	G	A	genus.Holdemanella.id.11393	-0.10791	0.02295	6.28e-06	Low back pain	0.0057	0.0162	0.724201
387	rs2880236	3	196581677	T	C	genus.Holdemanella.id.11393	-0.13511	0.03098	9.88e-06	Low back pain	0.0032	0.0231	0.8908
388	rs4541991	9	105004835	T	C	genus.Holdemanella.id.11393	-0.09019	0.01928	3.33e-06	Low back pain	0.0017	0.0144	0.9079
389	rs45441892	19	43857873	C	G	genus.Holdemanella.id.11393	0.07581	0.01712	8.92e-06	Low back pain	-0.002	0.0148	0.8946
390	rs607782	6	4148609	T	C	genus.Holdemanella.id.11393	-0.08525	0.0171	6e-07	Low back pain	0.0166	0.014	0.2366
391	rs73011279	19	15020095	T	C	genus.Holdemanella.id.11393	-0.09168	0.01973	3.08e-06	Low back pain	-0.008	0.0161	0.6172
392	rs75037583	5	138956097	G	A	genus.Holdemanella.id.11393	-0.17545	0.03978	8.74e-06	Low back pain	0.0444	0.0449	0.323
393	rs75764681	10	4494630	T	C	genus.Holdemanella.id.11393	-0.2831	0.0599	1.94e-06	Low back pain	-0.0003	0.033	0.993
394	rs761624	6	163603171	C	G	genus.Holdemanella.id.11393	0.09578	0.01781	1.16e-07	Low back pain	0.01	0.0147	0.4966
395	rs10815577	9	7273249	C	G	genus.LachnospiraceaeUCG001.id.11321	-0.0677	0.01429	1.89e-06	Low back pain	-0.0118	0.0137	0.3894
396	rs115657146	5	72526505	T	C	genus.LachnospiraceaeUCG001.id.11321	-0.13177	0.02962	6.27e-06	Low back pain	0.0144	0.0282	0.6086
397	rs12131224	1	166199362	C	T	genus.LachnospiraceaeUCG001.id.11321	0.11611	0.02579	8.1e-06	Low back pain	0.0048	0.0218	0.8238
398	rs12209311	6	90067072	C	T	genus.LachnospiraceaeUCG001.id.11321	0.12233	0.02762	9.41e-06	Low back pain	-0.0264	0.0273	0.3335
399	rs2050911	1	82384407	G	A	genus.LachnospiraceaeUCG001.id.11321	0.07368	0.01531	1.59e-06	Low back pain	-0.0247	0.0143	0.0835007
400	rs2371284	12	56256262	T	C	genus.LachnospiraceaeUCG001.id.11321	-0.07559	0.01693	8.09e-06	Low back pain	0.0054	0.0161	0.7359
401	rs437876	3	42568440	T	C	genus.LachnospiraceaeUCG001.id.11321	0.07868	0.01441	5.66e-08	Low back pain	0.0149	0.0142	0.2939
402	rs4981345	14	21455973	T	C	genus.LachnospiraceaeUCG001.id.11321	-0.06665	0.01491	9.24e-06	Low back pain	-0.0323	0.0144	0.0250599
403	rs573933	9	14477851	T	C	genus.LachnospiraceaeUCG001.id.11321	-0.10801	0.02314	2.75e-06	Low back pain	0.007	0.0219	0.7511
404	rs62496417	7	96965504	T	G	genus.LachnospiraceaeUCG001.id.11321	-0.07477	0.01647	5.3e-06	Low back pain	-0.0038	0.0164	0.8156
405	rs7213933	17	36155074	T	A	genus.LachnospiraceaeUCG001.id.11321	-0.08526	0.01828	3.1e-06	Low back pain	0.0209	0.0185	0.2585
406	rs74034332	16	79092359	G	A	genus.LachnospiraceaeUCG001.id.11321	0.16805	0.03826	3.34e-06	Low back pain	0.0584	0.0281	0.03755
407	rs78848836	1	53773248	A	G	genus.LachnospiraceaeUCG001.id.11321	-0.11914	0.02589	2.96e-06	Low back pain	0.021	0.0221	0.3434
408	rs8104225	19	13963848	A	G	genus.LachnospiraceaeUCG001.id.11321	0.09234	0.01967	3.25e-06	Low back pain	-0.0228	0.0162	0.1598
409	rs9403580	6	145006780	C	T	genus.LachnospiraceaeUCG001.id.11321	0.10784	0.02285	3.04e-06	Low back pain	-0.0096	0.0203	0.635501
410	rs985416	3	148269083	C	T	genus.LachnospiraceaeUCG001.id.11321	0.09436	0.01808	2.67e-07	Low back pain	0.01	0.0176	0.5712
411	rs10123426	9	1182418	A	G	order.Pasteurellales.id.3688	0.12732	0.02944	7.42e-06	Low back pain	-0.0494	0.0353	0.161
412	rs10840326	11	9951672	C	G	order.Pasteurellales.id.3688	-0.07194	0.01485	1.21e-06	Low back pain	0.001	0.0141	0.9455
413	rs10965428	9	22718481	C	A	order.Pasteurellales.id.3688	-0.11774	0.0257	5.75e-06	Low back pain	-0.0158	0.0292	0.5883
414	rs12050685	15	73477482	A	G	order.Pasteurellales.id.3688	-0.06721	0.01517	8.07e-06	Low back pain	0.0094	0.015	0.5301
415	rs12191680	6	129224488	C	G	order.Pasteurellales.id.3688	0.10277	0.01963	2.32e-07	Low back pain	-0.022	0.0226	0.3305
416	rs16970009	17	32862601	A	G	order.Pasteurellales.id.3688	0.18738	0.04296	7.32e-06	Low back pain	0.0529	0.0481	0.2718
417	rs35510	12	115493337	A	G	order.Pasteurellales.id.3688	0.12177	0.02637	4.34e-06	Low back pain	0.0085	0.0339	0.8017
418	rs4822728	22	26891808	T	C	order.Pasteurellales.id.3688	0.06873	0.01484	4.05e-06	Low back pain	-0.0112	0.0135	0.4093
419	rs55676407	5	26602662	G	A	order.Pasteurellales.id.3688	0.13827	0.02904	1.6e-06	Low back pain	0.0309	0.0276	0.263
420	rs6092684	20	57274077	A	T	order.Pasteurellales.id.3688	0.06842	0.01461	3.17e-06	Low back pain	-0.0086	0.0137	0.5284
421	rs6972479	7	116918060	A	G	order.Pasteurellales.id.3688	-0.07727	0.01745	8.88e-06	Low back pain	-0.0557	0.0169	0.00100399
422	rs73139353	3	97972214	A	C	order.Pasteurellales.id.3688	-0.22025	0.04797	8.68e-06	Low back pain	-0.0059	0.0242	0.8073
423	rs76022354	10	94306385	C	T	order.Pasteurellales.id.3688	0.24289	0.05004	1.83e-06	Low back pain	0.047	0.0313	0.1327
424	rs78909003	9	105650242	T	C	order.Pasteurellales.id.3688	-0.23393	0.04927	3.15e-06	Low back pain	-0.0076	0.0301	0.8001
425	rs9382510	6	55448491	C	T	order.Pasteurellales.id.3688	-0.0853	0.01691	5.1e-07	Low back pain	0.0114	0.0153	0.4549
426	rs9402707	6	99821638	T	C	order.Pasteurellales.id.3688	0.07372	0.01623	8.73e-06	Low back pain	0.0216	0.0159	0.1745
427	rs9895850	17	64535013	T	C	order.Pasteurellales.id.3688	-0.17641	0.04102	9.08e-06	Low back pain	0.0562	0.0328	0.0866802
428	rs11089834	22	37652275	T	G	genus.Marvinbryantia.id.2005	-0.08088	0.01823	8.9e-06	Low back pain	-0.0135	0.0198	0.4976
429	rs11620597	13	86079090	T	C	genus.Marvinbryantia.id.2005	0.11761	0.02702	9.78e-06	Low back pain	0.108	0.045	0.0163999
430	rs1187983	1	58441860	C	T	genus.Marvinbryantia.id.2005	-0.09483	0.01921	1.27e-06	Low back pain	-0.0253	0.0224	0.2585
431	rs146541147	19	4542097	G	A	genus.Marvinbryantia.id.2005	0.11813	0.02673	7.39e-06	Low back pain	-0.008	0.0383	0.834
432	rs17042065	2	587649	G	A	genus.Marvinbryantia.id.2005	-0.10801	0.02341	5.48e-06	Low back pain	-0.0197	0.0266	0.4583
433	rs2724813	10	12516924	A	G	genus.Marvinbryantia.id.2005	-0.08169	0.01664	1.02e-06	Low back pain	0.0009	0.0159	0.9538
434	rs2842896	6	132881664	C	T	genus.Marvinbryantia.id.2005	-0.0625	0.01304	1.61e-06	Low back pain	-0.0262	0.0138	0.05724
435	rs2863363	3	166039765	A	G	genus.Marvinbryantia.id.2005	0.06237	0.01356	4.1e-06	Low back pain	0.0414	0.0157	0.00836797
436	rs3848386	16	5952157	A	G	genus.Marvinbryantia.id.2005	-0.06144	0.01314	2.87e-06	Low back pain	0.0009	0.0136	0.9464
437	rs61884471	11	45826561	G	A	genus.Marvinbryantia.id.2005	0.12534	0.02475	7.31e-07	Low back pain	0.0198	0.0217	0.3626
438	rs6907324	6	35275167	A	C	genus.Marvinbryantia.id.2005	0.07679	0.01762	9.13e-06	Low back pain	0.0076	0.0202	0.7085
439	rs72948274	11	79518683	A	C	genus.Marvinbryantia.id.2005	-0.1235	0.02701	4.27e-06	Low back pain	0.0176	0.0278	0.5269
440	rs10028567	4	53657577	C	T	genus.Streptococcus.id.1853	-0.09174	0.01912	7.36e-06	Low back pain	-0.0225	0.0206	0.2756
441	rs10448310	9	93556174	A	G	genus.Streptococcus.id.1853	-0.05118	0.01109	3.93e-06	Low back pain	-0.0136	0.0141	0.3333
442	rs11110281	12	100584014	T	C	genus.Streptococcus.id.1853	-0.13902	0.02262	1.46e-09	Low back pain	-0.0182	0.0318	0.5675
443	rs11720390	3	94103591	G	A	genus.Streptococcus.id.1853	0.10611	0.02266	3.61e-06	Low back pain	-0.0123	0.0281	0.66
444	rs11764382	7	46774896	A	G	genus.Streptococcus.id.1853	-0.06839	0.01432	1.81e-06	Low back pain	-0.0152	0.0194	0.4343
445	rs17708276	8	10199548	A	G	genus.Streptococcus.id.1853	-0.07996	0.01699	2.36e-06	Low back pain	-0.0009	0.0231	0.9685
446	rs1918540	11	131649446	G	A	genus.Streptococcus.id.1853	0.05944	0.01275	2.35e-06	Low back pain	0.0099	0.0176	0.575
447	rs2370083	14	97526750	G	T	genus.Streptococcus.id.1853	-0.08271	0.01853	6.81e-06	Low back pain	-0.0407	0.0275	0.138
448	rs34651797	7	140252662	T	C	genus.Streptococcus.id.1853	0.08648	0.01962	9.64e-06	Low back pain	-0.0158	0.0301	0.598
449	rs57646748	4	37452858	G	A	genus.Streptococcus.id.1853	-0.08729	0.01992	9.93e-06	Low back pain	0.0254	0.0353	0.4708
450	rs6806351	3	132058723	T	C	genus.Streptococcus.id.1853	-0.06172	0.0136	7.58e-06	Low back pain	-0.0024	0.0163	0.8818
451	rs71481756	10	8102404	T	G	genus.Streptococcus.id.1853	0.09291	0.02068	6.06e-06	Low back pain	-0.0289	0.0276	0.2963
452	rs77558518	5	174173171	A	G	genus.Streptococcus.id.1853	-0.1051	0.02289	3.38e-06	Low back pain	-0.007	0.023	0.7618
453	rs7916711	10	28588269	A	G	genus.Streptococcus.id.1853	0.1005	0.02165	4.25e-06	Low back pain	-0.0103	0.0195	0.596901
454	rs9895557	17	61363540	T	C	genus.Streptococcus.id.1853	-0.05337	0.01116	1.59e-06	Low back pain	-0.0268	0.0135	0.0468004
455	rs10402491	19	13425799	C	T	family.Lachnospiraceae.id.1987	0.06608	0.01479	7.14e-06	Low back pain	0.0101	0.0181	0.5749
456	rs10507119	12	101226845	T	G	family.Lachnospiraceae.id.1987	-0.0718	0.01652	8.77e-06	Low back pain	0.0367	0.0189	0.0527995
457	rs10933378	2	232458443	T	C	family.Lachnospiraceae.id.1987	0.08734	0.01912	6.86e-06	Low back pain	-0.0153	0.0301	0.6112
458	rs11139361	9	72179847	T	C	family.Lachnospiraceae.id.1987	0.04926	0.01101	4.27e-06	Low back pain	0.0156	0.0144	0.2794
459	rs112040820	17	80469064	A	G	family.Lachnospiraceae.id.1987	0.05399	0.01166	3.31e-06	Low back pain	-0.0311	0.0154	0.0442405
460	rs11755180	6	161957425	C	G	family.Lachnospiraceae.id.1987	-0.05042	0.01045	1.41e-06	Low back pain	0.004	0.0136	0.7691
461	rs11979110	7	130436459	T	C	family.Lachnospiraceae.id.1987	-0.04979	0.01047	1.92e-06	Low back pain	0.0116	0.0135	0.393
462	rs1205443	20	36876868	A	G	family.Lachnospiraceae.id.1987	0.0506	0.01117	5.57e-06	Low back pain	-0.0165	0.0142	0.2457
463	rs12801750	11	132190375	T	C	family.Lachnospiraceae.id.1987	0.10847	0.02433	9.35e-06	Low back pain	0.0069	0.0328	0.8334
464	rs2159863	4	10245354	A	G	family.Lachnospiraceae.id.1987	-0.05817	0.01282	3.93e-06	Low back pain	0.0271	0.0175	0.1214
465	rs2910921	5	32348593	T	C	family.Lachnospiraceae.id.1987	0.1603	0.03583	8.42e-06	Low back pain	0.0764	0.0406	0.0597806
466	rs35524804	9	100113683	T	C	family.Lachnospiraceae.id.1987	-0.06133	0.01248	1.77e-06	Low back pain	0.0034	0.0165	0.8346
467	rs7359994	19	29408858	T	C	family.Lachnospiraceae.id.1987	-0.05005	0.01121	5.61e-06	Low back pain	0.0106	0.0138	0.4398
468	rs79086868	9	133791605	T	C	family.Lachnospiraceae.id.1987	0.07762	0.01639	2.84e-06	Low back pain	-0.0232	0.0226	0.3055
469	rs959845	4	186906801	C	T	family.Lachnospiraceae.id.1987	-0.0486	0.01074	6.62e-06	Low back pain	0.0004	0.0139	0.9786
470	rs9929145	16	76559184	G	A	family.Lachnospiraceae.id.1987	-0.12369	0.02438	3.48e-07	Low back pain	-0.0145	0.0313	0.644
471	rs11184341	1	105422565	G	C	genus.Akkermansia.id.4037	0.06573	0.01416	3.49e-06	Low back pain	-0.0097	0.0151	0.5211
472	rs11252894	10	5073050	A	C	genus.Akkermansia.id.4037	0.0779	0.01651	2.04e-06	Low back pain	0.0194	0.0158	0.2206
473	rs117107102	18	49473635	A	G	genus.Akkermansia.id.4037	0.19575	0.0425	5.23e-06	Low back pain	0.0423	0.0318	0.1836
474	rs11729256	4	95027272	T	C	genus.Akkermansia.id.4037	0.07548	0.01494	4.94e-07	Low back pain	0.0092	0.018	0.608501
475	rs12908520	15	97570657	G	A	genus.Akkermansia.id.4037	0.05868	0.01302	6.13e-06	Low back pain	-0.0084	0.0136	0.5399
476	rs2602429	16	81063149	C	T	genus.Akkermansia.id.4037	0.07379	0.01555	3.18e-06	Low back pain	0.0086	0.0154	0.576301
477	rs3995795	10	11389614	C	T	genus.Akkermansia.id.4037	0.06546	0.01402	2.91e-06	Low back pain	-0.0019	0.0139	0.8885
478	rs4936098	11	130280667	A	G	genus.Akkermansia.id.4037	0.0659	0.01351	6.68e-07	Low back pain	0.0062	0.0142	0.6624
479	rs61779207	1	41074472	G	A	genus.Akkermansia.id.4037	-0.07784	0.01667	3.38e-06	Low back pain	-0.0055	0.0162	0.7319
480	rs72999540	2	240347720	T	C	genus.Akkermansia.id.4037	-0.12906	0.02821	7.84e-06	Low back pain	-0.0137	0.03	0.6467
481	rs74542928	4	100544188	T	C	genus.Akkermansia.id.4037	0.10944	0.0235	2.45e-06	Low back pain	0.0292	0.032	0.3611
482	rs9349825	6	56341481	A	G	genus.Akkermansia.id.4037	-0.07109	0.01462	1.76e-06	Low back pain	0.0091	0.0174	0.601999
483	rs11250875	10	1922731	T	C	class.Coriobacteriia.id.809	0.06225	0.01304	2.55e-06	Low back pain	0.0083	0.0165	0.6132
484	rs11656361	17	8121332	A	C	class.Coriobacteriia.id.809	0.07712	0.01747	7.63e-06	Low back pain	0.0065	0.0175	0.709601
485	rs1397793	5	90471451	G	A	class.Coriobacteriia.id.809	-0.05012	0.01121	8.23e-06	Low back pain	-0.0326	0.0149	0.0284001
486	rs1816223	12	11494021	A	G	class.Coriobacteriia.id.809	-0.05805	0.01286	5.6e-06	Low back pain	-0.0121	0.0169	0.4732
487	rs240104	1	176571431	T	C	class.Coriobacteriia.id.809	-0.06023	0.01264	1.44e-06	Low back pain	0.0006	0.0151	0.9703
488	rs2442778	3	11654412	G	A	class.Coriobacteriia.id.809	-0.11642	0.02585	9.01e-06	Low back pain	0.0091	0.0302	0.7633
489	rs3025411	9	136512906	A	G	class.Coriobacteriia.id.809	0.09299	0.02088	7.1e-06	Low back pain	0.0191	0.0221	0.3863
490	rs34739816	17	37376685	G	T	class.Coriobacteriia.id.809	0.09509	0.02066	4.61e-06	Low back pain	0.0255	0.029	0.379
491	rs34867574	16	60566803	G	T	class.Coriobacteriia.id.809	-0.06068	0.01379	9.09e-06	Low back pain	0.0215	0.0183	0.2418
492	rs45480394	19	55857777	T	G	class.Coriobacteriia.id.809	-0.05174	0.01129	5.19e-06	Low back pain	-0.0026	0.0141	0.8549
493	rs62448869	7	24464799	T	A	class.Coriobacteriia.id.809	-0.04794	0.01086	9.64e-06	Low back pain	0.0031	0.0137	0.8226
494	rs67075313	2	29803706	C	T	class.Coriobacteriia.id.809	0.06404	0.01419	8.89e-06	Low back pain	0.018	0.0197	0.3617
495	rs67561917	20	62072077	A	G	class.Coriobacteriia.id.809	-0.07087	0.01535	5.79e-06	Low back pain	-0.0296	0.0175	0.0907298
496	rs719099	10	65799217	A	G	class.Coriobacteriia.id.809	0.07747	0.01553	5.63e-07	Low back pain	0.0281	0.0227	0.2153
497	rs76779974	5	125460084	C	G	class.Coriobacteriia.id.809	0.07788	0.01713	4.65e-06	Low back pain	0.0327	0.0234	0.1624
498	rs80046645	5	459415	C	G	class.Coriobacteriia.id.809	0.25584	0.0562	4.66e-06	Low back pain	-0.0179	0.0358	0.6163
499	rs10873449	14	94630731	T	C	genus.RuminococcaceaeUCG005.id.11363	0.06425	0.01433	5.43e-06	Low back pain	-0.0001	0.0171	0.9943
500	rs10950694	7	18026604	T	C	genus.RuminococcaceaeUCG005.id.11363	0.05963	0.01136	1.62e-07	Low back pain	0.0379	0.0141	0.00717993
501	rs114279581	2	198122357	A	G	genus.RuminococcaceaeUCG005.id.11363	-0.14809	0.03145	2.17e-06	Low back pain	-0.0061	0.0256	0.8119
502	rs12288512	11	27747671	A	G	genus.RuminococcaceaeUCG005.id.11363	0.06779	0.01437	1.9e-06	Low back pain	0.03	0.0158	0.0579402
503	rs12458218	18	22575871	T	C	genus.RuminococcaceaeUCG005.id.11363	0.06765	0.0144	2.31e-06	Low back pain	0.0115	0.0176	0.5121
504	rs241378	16	74781517	A	G	genus.RuminococcaceaeUCG005.id.11363	-0.07682	0.01769	8.37e-06	Low back pain	-0.0059	0.0203	0.7715
505	rs2893871	10	62662781	G	A	genus.RuminococcaceaeUCG005.id.11363	-0.07208	0.01549	5.46e-06	Low back pain	0.0272	0.0216	0.2083
506	rs34781347	20	16312851	G	A	genus.RuminococcaceaeUCG005.id.11363	0.18868	0.03865	6.05e-07	Low back pain	0.0052	0.026	0.8419
507	rs35166120	8	3099727	C	G	genus.RuminococcaceaeUCG005.id.11363	-0.0696	0.01458	2.42e-06	Low back pain	-0.0195	0.0162	0.2287
508	rs394449	17	7034575	A	T	genus.RuminococcaceaeUCG005.id.11363	0.06719	0.01482	5.07e-06	Low back pain	0.0495	0.0202	0.0142298
509	rs60081663	5	32755085	C	G	genus.RuminococcaceaeUCG005.id.11363	0.15127	0.03171	2.15e-06	Low back pain	0.0585	0.0394	0.1379
510	rs62268732	3	121370455	G	T	genus.RuminococcaceaeUCG005.id.11363	0.05566	0.0125	8.27e-06	Low back pain	-0.0053	0.0146	0.7151
511	rs66719659	10	4249442	G	C	genus.RuminococcaceaeUCG005.id.11363	0.08521	0.01929	6.33e-06	Low back pain	-0.028	0.0209	0.1803
512	rs708039	6	6487931	T	C	genus.RuminococcaceaeUCG005.id.11363	-0.06903	0.01555	9.51e-06	Low back pain	-0.0238	0.0178	0.1815
513	rs7449320	5	154003091	C	A	genus.RuminococcaceaeUCG005.id.11363	0.05781	0.01304	9.86e-06	Low back pain	-0.0082	0.016	0.6097
514	rs7495495	15	45453237	A	G	genus.RuminococcaceaeUCG005.id.11363	0.08848	0.01937	7.46e-06	Low back pain	0.0367	0.0229	0.1081
515	rs7555878	1	187906034	A	G	genus.RuminococcaceaeUCG005.id.11363	0.05726	0.01247	4.32e-06	Low back pain	-0.0121	0.0157	0.4398
516	rs898577	15	68705697	T	C	genus.RuminococcaceaeUCG005.id.11363	-0.12301	0.02867	7.46e-06	Low back pain	0.006	0.0293	0.8384
517	rs11252894	10	5073050	A	C	phylum.Verrucomicrobia.id.3982	0.07933	0.01618	7.26e-07	Low back pain	0.0194	0.0158	0.2206
518	rs117107102	18	49473635	A	G	phylum.Verrucomicrobia.id.3982	0.19587	0.04211	4.6e-06	Low back pain	0.0423	0.0318	0.1836
519	rs11729256	4	95027272	T	C	phylum.Verrucomicrobia.id.3982	0.07023	0.01463	1.65e-06	Low back pain	0.0092	0.018	0.608501
520	rs12512971	4	16548975	A	C	phylum.Verrucomicrobia.id.3982	0.17105	0.0398	9.82e-06	Low back pain	0.0131	0.0248	0.5978
521	rs12908520	15	97570657	G	A	phylum.Verrucomicrobia.id.3982	0.05657	0.01275	8.81e-06	Low back pain	-0.0084	0.0136	0.5399
522	rs2602429	16	81063149	C	T	phylum.Verrucomicrobia.id.3982	0.07568	0.01528	1.03e-06	Low back pain	0.0086	0.0154	0.576301
523	rs3995795	10	11389614	C	T	phylum.Verrucomicrobia.id.3982	0.06239	0.01378	5.59e-06	Low back pain	-0.0019	0.0139	0.8885
524	rs45598138	1	55522083	C	A	phylum.Verrucomicrobia.id.3982	-0.1439	0.03054	2.19e-06	Low back pain	-0.0399	0.0438	0.3618
525	rs61779207	1	41074472	G	A	phylum.Verrucomicrobia.id.3982	-0.07727	0.01634	2.83e-06	Low back pain	-0.0055	0.0162	0.7319
526	rs74542928	4	100544188	T	C	phylum.Verrucomicrobia.id.3982	0.11287	0.02299	6.91e-07	Low back pain	0.0292	0.032	0.3611
527	rs76430504	5	40438158	T	C	phylum.Verrucomicrobia.id.3982	-0.11781	0.02541	3.12e-06	Low back pain	0.0156	0.0318	0.6248
528	rs9349825	6	56341481	A	G	phylum.Verrucomicrobia.id.3982	-0.06678	0.01431	4.34e-06	Low back pain	0.0091	0.0174	0.601999
529	rs10108398	8	59440824	G	A	class.Mollicutes.id.3920	0.07475	0.01533	1.95e-06	Low back pain	0.0001	0.0151	0.9943
530	rs12566890	1	61850864	T	G	class.Mollicutes.id.3920	-0.10079	0.023	3.59e-06	Low back pain	-0.0346	0.0201	0.0859093
531	rs17214486	14	97159674	C	A	class.Mollicutes.id.3920	0.06252	0.01351	3.57e-06	Low back pain	-0.0074	0.0146	0.6092
532	rs2464826	7	79490250	A	C	class.Mollicutes.id.3920	0.09374	0.0211	9.11e-06	Low back pain	-0.0143	0.0212	0.5002
533	rs28537087	15	95309676	G	A	class.Mollicutes.id.3920	0.08206	0.01876	7.56e-06	Low back pain	-0.0116	0.0156	0.4569
534	rs3768491	1	109965986	A	G	class.Mollicutes.id.3920	-0.06856	0.01485	3.34e-06	Low back pain	-0.019	0.0149	0.2006
535	rs4885016	13	73170489	T	C	class.Mollicutes.id.3920	-0.08196	0.01811	6.8e-06	Low back pain	-0.0044	0.0197	0.824
536	rs62188991	2	177374176	G	C	class.Mollicutes.id.3920	-0.10188	0.02283	9.74e-06	Low back pain	-0.0293	0.0292	0.3153
537	rs67374027	2	157520186	A	T	class.Mollicutes.id.3920	0.07244	0.01541	2.05e-06	Low back pain	-0.011	0.0158	0.487401
538	rs72901605	11	47103877	T	C	class.Mollicutes.id.3920	-0.08511	0.01775	2.27e-06	Low back pain	-0.0084	0.0214	0.6953
539	rs74603314	14	46519718	T	C	class.Mollicutes.id.3920	0.22164	0.04629	1.56e-06	Low back pain	-0.0677	0.0352	0.05466
540	rs78169027	11	108439087	A	G	class.Mollicutes.id.3920	-0.10966	0.02364	4.02e-06	Low back pain	-0.0089	0.0286	0.7554
541	rs933571	16	11759894	A	G	class.Mollicutes.id.3920	-0.06289	0.01411	8e-06	Low back pain	0.0181	0.0146	0.216
542	rs9673327	16	59009091	A	G	class.Mollicutes.id.3920	-0.06066	0.01365	9.33e-06	Low back pain	0.0151	0.0136	0.2683
543	rs11263806	17	35240097	A	G	genus.LachnospiraceaeNK4A136group.id.11319	-0.05339	0.01163	3.19e-06	Low back pain	0.0091	0.0143	0.5231
544	rs11670463	19	34023146	T	C	genus.LachnospiraceaeNK4A136group.id.11319	0.07834	0.01768	5.83e-06	Low back pain	0.0074	0.0214	0.729699
545	rs12362320	11	3922055	G	C	genus.LachnospiraceaeNK4A136group.id.11319	0.05768	0.0115	6.17e-07	Low back pain	-0.0062	0.0137	0.650401
546	rs12611395	19	21806125	A	G	genus.LachnospiraceaeNK4A136group.id.11319	-0.09134	0.01988	4.13e-06	Low back pain	-0.0153	0.0221	0.4875
547	rs160061	5	6116659	A	G	genus.LachnospiraceaeNK4A136group.id.11319	0.05014	0.01077	3.4e-06	Low back pain	0.0247	0.0135	0.0683707
548	rs28540839	8	84735080	A	C	genus.LachnospiraceaeNK4A136group.id.11319	0.05207	0.01101	5.07e-06	Low back pain	0.0034	0.0135	0.8012
549	rs2880566	17	30016653	T	C	genus.LachnospiraceaeNK4A136group.id.11319	0.06011	0.01342	4.95e-06	Low back pain	-0.047	0.0192	0.01424
550	rs59805249	5	90289997	T	C	genus.LachnospiraceaeNK4A136group.id.11319	0.09449	0.02075	6.92e-06	Low back pain	-0.0321	0.023	0.1619
551	rs68104925	14	100177681	T	C	genus.LachnospiraceaeNK4A136group.id.11319	-0.05352	0.01149	3.84e-06	Low back pain	0.0269	0.0146	0.06608
552	rs7073658	10	62175024	T	G	genus.LachnospiraceaeNK4A136group.id.11319	-0.05051	0.01093	3.81e-06	Low back pain	-0.0122	0.0135	0.3667
553	rs73044693	19	51256120	A	G	genus.LachnospiraceaeNK4A136group.id.11319	-0.10761	0.0229	3.26e-06	Low back pain	0.0204	0.0272	0.4536
554	rs7587151	2	241055301	T	C	genus.LachnospiraceaeNK4A136group.id.11319	-0.07707	0.01711	7.66e-06	Low back pain	-0.0018	0.0226	0.9382
555	rs7616165	3	190415145	G	T	genus.LachnospiraceaeNK4A136group.id.11319	-0.23054	0.04835	2.77e-06	Low back pain	0.0482	0.0446	0.2797
556	rs76193507	3	161749981	A	G	genus.LachnospiraceaeNK4A136group.id.11319	-0.22973	0.04998	2.93e-06	Low back pain	0.0348	0.0239	0.1458
557	rs7832116	8	4842929	A	G	genus.LachnospiraceaeNK4A136group.id.11319	-0.07227	0.01512	2.51e-06	Low back pain	0.0207	0.0203	0.3067
558	rs954878	1	54578401	A	G	genus.LachnospiraceaeNK4A136group.id.11319	-0.05129	0.01087	2.31e-06	Low back pain	-0.0155	0.014	0.2686
559	rs1074800	5	3002546	A	G	class.Erysipelotrichia.id.2147	0.04949	0.01085	5.1e-06	Low back pain	0.0023	0.0137	0.8658
560	rs10781552	10	133897233	C	T	class.Erysipelotrichia.id.2147	-0.05531	0.01157	2.06e-06	Low back pain	-0.0205	0.015	0.1719
561	rs12378647	9	122001714	G	A	class.Erysipelotrichia.id.2147	-0.05017	0.01121	9.19e-06	Low back pain	-0.0083	0.0141	0.558399
562	rs17530232	13	40385457	A	G	class.Erysipelotrichia.id.2147	0.10754	0.02236	1.01e-06	Low back pain	-0.0221	0.0305	0.469
563	rs1884466	1	64139196	C	T	class.Erysipelotrichia.id.2147	-0.04784	0.01065	7.75e-06	Low back pain	-0.0005	0.0136	0.9716
564	rs2300774	3	195793712	G	A	class.Erysipelotrichia.id.2147	0.05192	0.01064	1.04e-06	Low back pain	-0.0035	0.0136	0.7974
565	rs290833	1	97457427	T	G	class.Erysipelotrichia.id.2147	-0.04959	0.0111	7.87e-06	Low back pain	-0.0179	0.0136	0.1873
566	rs35161940	17	70327224	T	C	class.Erysipelotrichia.id.2147	-0.08065	0.01671	1.67e-06	Low back pain	0.0261	0.022	0.2348
567	rs4078432	14	48997206	C	T	class.Erysipelotrichia.id.2147	-0.06095	0.01334	3.89e-06	Low back pain	-0.0293	0.0179	0.1017
568	rs56970041	14	80357610	T	G	class.Erysipelotrichia.id.2147	0.0722	0.01637	5.21e-06	Low back pain	-0.019	0.0284	0.503499
569	rs62504403	8	38803551	C	T	class.Erysipelotrichia.id.2147	0.06731	0.01273	1.38e-07	Low back pain	0.0053	0.0171	0.7563
570	rs7234058	18	5830507	T	C	class.Erysipelotrichia.id.2147	-0.09469	0.01933	8.02e-07	Low back pain	-0.0637	0.0234	0.006561
571	rs7826267	8	2954952	T	G	class.Erysipelotrichia.id.2147	-0.08501	0.01984	6.67e-06	Low back pain	0.0291	0.0275	0.2903
572	rs8003149	14	56156504	C	T	class.Erysipelotrichia.id.2147	0.0542	0.01164	3.29e-06	Low back pain	-0.0068	0.0143	0.6354
573	rs10123426	9	1182418	A	G	family.Pasteurellaceae.id.3689	0.12732	0.02944	7.42e-06	Low back pain	-0.0494	0.0353	0.161
574	rs10840326	11	9951672	C	G	family.Pasteurellaceae.id.3689	-0.07194	0.01485	1.21e-06	Low back pain	0.001	0.0141	0.9455
575	rs10965428	9	22718481	C	A	family.Pasteurellaceae.id.3689	-0.11774	0.0257	5.75e-06	Low back pain	-0.0158	0.0292	0.5883
576	rs12050685	15	73477482	A	G	family.Pasteurellaceae.id.3689	-0.06721	0.01517	8.07e-06	Low back pain	0.0094	0.015	0.5301
577	rs12191680	6	129224488	C	G	family.Pasteurellaceae.id.3689	0.10277	0.01963	2.32e-07	Low back pain	-0.022	0.0226	0.3305
578	rs16970009	17	32862601	A	G	family.Pasteurellaceae.id.3689	0.18738	0.04296	7.32e-06	Low back pain	0.0529	0.0481	0.2718
579	rs35510	12	115493337	A	G	family.Pasteurellaceae.id.3689	0.12177	0.02637	4.34e-06	Low back pain	0.0085	0.0339	0.8017
580	rs4822728	22	26891808	T	C	family.Pasteurellaceae.id.3689	0.06873	0.01484	4.05e-06	Low back pain	-0.0112	0.0135	0.4093
581	rs55676407	5	26602662	G	A	family.Pasteurellaceae.id.3689	0.13827	0.02904	1.6e-06	Low back pain	0.0309	0.0276	0.263
582	rs6092684	20	57274077	A	T	family.Pasteurellaceae.id.3689	0.06842	0.01461	3.17e-06	Low back pain	-0.0086	0.0137	0.5284
583	rs6972479	7	116918060	A	G	family.Pasteurellaceae.id.3689	-0.07727	0.01745	8.88e-06	Low back pain	-0.0557	0.0169	0.00100399
584	rs73139353	3	97972214	A	C	family.Pasteurellaceae.id.3689	-0.22025	0.04797	8.68e-06	Low back pain	-0.0059	0.0242	0.8073
585	rs76022354	10	94306385	C	T	family.Pasteurellaceae.id.3689	0.24289	0.05004	1.83e-06	Low back pain	0.047	0.0313	0.1327
586	rs78909003	9	105650242	T	C	family.Pasteurellaceae.id.3689	-0.23393	0.04927	3.15e-06	Low back pain	-0.0076	0.0301	0.8001
587	rs9382510	6	55448491	C	T	family.Pasteurellaceae.id.3689	-0.0853	0.01691	5.1e-07	Low back pain	0.0114	0.0153	0.4549
588	rs9402707	6	99821638	T	C	family.Pasteurellaceae.id.3689	0.07372	0.01623	8.73e-06	Low back pain	0.0216	0.0159	0.1745
589	rs9895850	17	64535013	T	C	family.Pasteurellaceae.id.3689	-0.17641	0.04102	9.08e-06	Low back pain	0.0562	0.0328	0.0866802
590	rs16861661	1	18501459	G	A	family.Lactobacillaceae.id.1836	-0.18781	0.03748	4.29e-07	Low back pain	0.0137	0.0271	0.6133
591	rs328312	16	73890910	T	A	family.Lactobacillaceae.id.1836	0.07793	0.01667	2.74e-06	Low back pain	-0.0037	0.0136	0.7866
592	rs6092149	20	54192992	A	T	family.Lactobacillaceae.id.1836	-0.08007	0.01687	2.34e-06	Low back pain	-0.0131	0.0137	0.342
593	rs71416606	14	98545234	C	T	family.Lactobacillaceae.id.1836	-0.22066	0.04811	5.31e-06	Low back pain	0.0421	0.0247	0.0877203
594	rs74599091	1	179720669	A	G	family.Lactobacillaceae.id.1836	0.18812	0.04178	7.56e-06	Low back pain	0.0271	0.0506	0.5928
595	rs768253	8	69010103	T	G	family.Lactobacillaceae.id.1836	-0.08109	0.0169	1.7e-06	Low back pain	0.0213	0.0136	0.1169
596	rs77478751	3	173151665	A	G	family.Lactobacillaceae.id.1836	-0.21532	0.04623	4.92e-06	Low back pain	0.0377	0.021	0.0725404
597	rs921925	19	6928017	A	C	family.Lactobacillaceae.id.1836	0.09778	0.01999	8.15e-07	Low back pain	-0.0083	0.0165	0.617401
598	rs9478791	6	151042271	C	T	family.Lactobacillaceae.id.1836	0.13256	0.02953	7.6e-06	Low back pain	-0.0389	0.0261	0.1355
599	rs12404911	1	240118443	C	T	genus.Catenibacterium.id.2153	0.13909	0.02986	2.4e-06	Low back pain	0.0014	0.0175	0.9384
600	rs13337599	16	79036415	T	C	genus.Catenibacterium.id.2153	-0.16549	0.03745	7.32e-06	Low back pain	-0.0078	0.0228	0.731601
601	rs1886462	14	61944977	A	T	genus.Catenibacterium.id.2153	0.17022	0.04011	9.43e-06	Low back pain	-0.0257	0.0262	0.3261
602	rs212393	6	159485742	G	A	genus.Catenibacterium.id.2153	-0.12817	0.02811	7.65e-06	Low back pain	0.0043	0.0167	0.795
603	rs73128290	7	57364320	A	G	genus.Catenibacterium.id.2153	0.12372	0.02793	7.61e-06	Low back pain	0.0136	0.0147	0.3561
604	rs9903427	17	16758204	A	G	genus.Catenibacterium.id.2153	0.20767	0.04535	4.5e-06	Low back pain	-0.0122	0.0233	0.6017
605	rs10272623	7	15762763	G	A	genus.Parabacteroides.id.954	0.07787	0.01757	6.78e-06	Low back pain	0.0301	0.0216	0.1637
606	rs115602804	3	191572365	G	A	genus.Parabacteroides.id.954	0.10198	0.02218	2.25e-06	Low back pain	-0.0046	0.0217	0.8308
607	rs11965579	6	165969505	G	C	genus.Parabacteroides.id.954	0.16282	0.03819	8.87e-06	Low back pain	-0.0433	0.0456	0.342
608	rs12815387	12	56410889	C	T	genus.Parabacteroides.id.954	0.09044	0.01999	5.32e-06	Low back pain	0.0117	0.0223	0.6011
609	rs3860755	5	169360155	G	C	genus.Parabacteroides.id.954	0.05581	0.01162	1.62e-06	Low back pain	0.0018	0.0145	0.9028
610	rs4236095	6	47368687	G	A	genus.Parabacteroides.id.954	0.0764	0.01565	1.65e-06	Low back pain	-0.0043	0.0225	0.8472
611	rs60884758	9	2217340	C	T	genus.Parabacteroides.id.954	-0.07088	0.01417	4.13e-07	Low back pain	0.0066	0.0176	0.706
612	rs6657302	1	85585609	T	C	genus.Parabacteroides.id.954	-0.10463	0.02245	8.6e-06	Low back pain	0.0058	0.0274	0.8319
613	rs10439674	21	42681392	A	G	genus.Fusicatenibacter.id.11305	-0.05717	0.01296	7.3e-06	Low back pain	0.0075	0.0168	0.654501
614	rs167879	20	55937366	C	T	genus.Fusicatenibacter.id.11305	-0.06469	0.01481	7.93e-06	Low back pain	-0.0468	0.0192	0.01456
615	rs1864685	17	70721782	A	C	genus.Fusicatenibacter.id.11305	-0.04897	0.01077	5.7e-06	Low back pain	-0.0072	0.0137	0.5988
616	rs2025938	10	112177119	G	A	genus.Fusicatenibacter.id.11305	-0.09581	0.02047	3.46e-06	Low back pain	-0.0209	0.0276	0.449
617	rs2039204	9	130371107	T	A	genus.Fusicatenibacter.id.11305	-0.04909	0.01075	4.83e-06	Low back pain	0.0221	0.0141	0.1164
618	rs206581	18	10370596	A	G	genus.Fusicatenibacter.id.11305	-0.05992	0.01274	2.72e-06	Low back pain	-0.0047	0.0165	0.773701
619	rs2132128	8	15360718	G	A	genus.Fusicatenibacter.id.11305	-0.07565	0.01599	1.73e-06	Low back pain	-0.0167	0.0226	0.4581
620	rs4378146	1	24927625	A	C	genus.Fusicatenibacter.id.11305	-0.06286	0.01247	4.02e-07	Low back pain	0.0068	0.0155	0.660999
621	rs60254196	7	148856720	A	G	genus.Fusicatenibacter.id.11305	-0.04871	0.01089	6.32e-06	Low back pain	0.0134	0.0136	0.3253
622	rs62187631	2	226649570	T	C	genus.Fusicatenibacter.id.11305	-0.072	0.01586	3.12e-06	Low back pain	0.0314	0.0172	0.0674093
623	rs62353480	5	29595000	A	G	genus.Fusicatenibacter.id.11305	-0.07262	0.0145	6.02e-07	Low back pain	-0.0148	0.018	0.4104
624	rs6515626	20	25257001	G	A	genus.Fusicatenibacter.id.11305	0.14158	0.03136	7.29e-06	Low back pain	0.0079	0.0272	0.7704
625	rs704418	3	64252803	T	C	genus.Fusicatenibacter.id.11305	0.07221	0.01505	1.32e-06	Low back pain	-0.0119	0.0204	0.559399
626	rs7069626	10	125464544	T	C	genus.Fusicatenibacter.id.11305	0.05154	0.01109	3.79e-06	Low back pain	0.026	0.0144	0.0712098
627	rs73103914	12	58658311	A	G	genus.Fusicatenibacter.id.11305	-0.05922	0.01338	8.85e-06	Low back pain	-0.0404	0.0189	0.0325597
628	rs792108	2	5532793	T	C	genus.Fusicatenibacter.id.11305	-0.05161	0.01134	5.71e-06	Low back pain	0	0.0138	0.9981
629	rs8028026	15	88353215	A	G	genus.Fusicatenibacter.id.11305	-0.08029	0.01798	5.6e-06	Low back pain	0.0026	0.0234	0.9101
630	rs8063430	16	73821805	T	C	genus.Fusicatenibacter.id.11305	-0.10192	0.02213	7.21e-06	Low back pain	-0.036	0.0311	0.247
631	rs9905659	17	70697344	G	A	genus.Fusicatenibacter.id.11305	-0.06174	0.0136	6.41e-06	Low back pain	-0.0039	0.0176	0.8236
632	rs11181912	12	43572952	G	A	class.Gammaproteobacteria.id.3303	-0.05796	0.01183	8.79e-07	Low back pain	0.0097	0.0145	0.5039
633	rs12404135	1	186502694	A	G	class.Gammaproteobacteria.id.3303	-0.07994	0.01719	5.9e-06	Low back pain	-0.0054	0.0254	0.8321
634	rs6469506	8	115123937	T	A	class.Gammaproteobacteria.id.3303	0.05281	0.01158	5.14e-06	Low back pain	-0.0046	0.0143	0.745901
635	rs6706173	2	167986992	A	C	class.Gammaproteobacteria.id.3303	0.074	0.01458	1.98e-07	Low back pain	0.0165	0.0197	0.4012
636	rs79795896	18	48185248	A	G	class.Gammaproteobacteria.id.3303	-0.16284	0.03485	3.98e-06	Low back pain	0.0031	0.0324	0.9244
637	rs9973122	18	75633634	T	A	class.Gammaproteobacteria.id.3303	0.07319	0.01619	7.97e-06	Low back pain	-0.0035	0.0251	0.8888
638	rs10827477	10	35262588	A	G	genus.Ruminiclostridium5.id.11355	-0.05328	0.01147	3.67e-06	Low back pain	-0.0179	0.0141	0.2048
639	rs113753996	5	32477664	T	C	genus.Ruminiclostridium5.id.11355	0.08316	0.0174	2.61e-06	Low back pain	0.007	0.0174	0.6868
640	rs1223978	13	108775162	T	C	genus.Ruminiclostridium5.id.11355	0.04818	0.01078	8.36e-06	Low back pain	-0.0177	0.0136	0.1951
641	rs12466585	2	52577646	G	T	genus.Ruminiclostridium5.id.11355	-0.05382	0.01195	7.01e-06	Low back pain	0.0112	0.0142	0.4287
642	rs1492620	6	50405920	T	C	genus.Ruminiclostridium5.id.11355	-0.08331	0.01794	3.03e-06	Low back pain	-0.0134	0.02	0.5043
643	rs2286384	12	1891043	G	C	genus.Ruminiclostridium5.id.11355	-0.05148	0.01071	1.58e-06	Low back pain	0.0139	0.0135	0.3028
644	rs243585	21	19151940	C	G	genus.Ruminiclostridium5.id.11355	-0.05827	0.01205	1.37e-06	Low back pain	0.014	0.0152	0.3576
645	rs2482038	10	12835085	C	A	genus.Ruminiclostridium5.id.11355	0.05146	0.01084	1.9e-06	Low back pain	-0.0034	0.0138	0.8026
646	rs2791343	8	131316030	T	C	genus.Ruminiclostridium5.id.11355	0.05252	0.01129	3.65e-06	Low back pain	0.0068	0.0138	0.624001
647	rs2801960	1	41878680	C	G	genus.Ruminiclostridium5.id.11355	0.05189	0.01147	6.28e-06	Low back pain	0.0146	0.0148	0.3254
648	rs2877314	7	45363822	A	G	genus.Ruminiclostridium5.id.11355	-0.06266	0.01378	5.68e-06	Low back pain	0.0058	0.0169	0.729899
649	rs6121460	20	60293505	G	A	genus.Ruminiclostridium5.id.11355	0.09064	0.01986	5.24e-06	Low back pain	0.0159	0.0247	0.5191
650	rs73002572	2	103755970	G	C	genus.Ruminiclostridium5.id.11355	0.18155	0.04141	8.82e-06	Low back pain	0.0016	0.0209	0.9402
651	rs7666029	4	182192995	C	T	genus.Ruminiclostridium5.id.11355	0.04775	0.01072	8.75e-06	Low back pain	0.0146	0.0136	0.2836
652	rs79968837	20	41177956	A	G	genus.Ruminiclostridium5.id.11355	-0.09358	0.01929	1.65e-06	Low back pain	0.0343	0.0311	0.2703
653	rs8053158	16	86769909	A	G	genus.Ruminiclostridium5.id.11355	-0.07271	0.01585	8.04e-06	Low back pain	0.0003	0.0209	0.9898
654	rs10805326	4	14324623	G	A	genus.Intestinibacter.id.11345	0.07535	0.01389	7.13e-08	Low back pain	-0.0014	0.0149	0.9257
655	rs10805326	4	14324623	G	A	genus.Intestinibacter.id.11345	0.07535	0.01389	7.13e-08	Low back pain	0.0811	0.1288	0.5286
656	rs11109097	12	97928437	C	T	genus.Intestinibacter.id.11345	0.06291	0.01378	4.12e-06	Low back pain	0.0042	0.0136	0.758
657	rs112879476	2	121208083	C	T	genus.Intestinibacter.id.11345	-0.09879	0.02206	6.65e-06	Low back pain	0.0276	0.0228	0.2265
658	rs118030283	16	5993076	G	A	genus.Intestinibacter.id.11345	-0.14745	0.03211	3.7e-06	Low back pain	0.0453	0.0326	0.1653
659	rs16938435	9	21502923	T	C	genus.Intestinibacter.id.11345	-0.11009	0.02345	2.7e-06	Low back pain	0.0309	0.0229	0.1761
660	rs2098844	11	127703160	C	T	genus.Intestinibacter.id.11345	-0.05647	0.01277	8.91e-06	Low back pain	-0.0022	0.014	0.8746
661	rs2702387	4	179361262	A	G	genus.Intestinibacter.id.11345	0.05858	0.01314	8.52e-06	Low back pain	-0.015	0.0138	0.2755
662	rs41393050	10	8163628	A	G	genus.Intestinibacter.id.11345	-0.11778	0.0263	5.81e-06	Low back pain	-0.0032	0.0305	0.9158
663	rs4327025	15	92446683	G	A	genus.Intestinibacter.id.11345	-0.08232	0.01535	8.91e-08	Low back pain	-0.0001	0.0173	0.9949
664	rs447950	5	148846426	A	G	genus.Intestinibacter.id.11345	0.06207	0.01359	6.44e-06	Low back pain	0.0148	0.014	0.2918
665	rs478972	11	125663184	T	C	genus.Intestinibacter.id.11345	-0.14178	0.02952	1.8e-06	Low back pain	0.0225	0.0233	0.334
666	rs6062862	20	61325223	A	G	genus.Intestinibacter.id.11345	0.09613	0.02028	2.82e-06	Low back pain	0.0118	0.0245	0.6305
667	rs62430350	6	170918194	T	C	genus.Intestinibacter.id.11345	0.15108	0.03515	6.85e-06	Low back pain	-0.04	0.0364	0.2719
668	rs68093214	3	70657785	C	T	genus.Intestinibacter.id.11345	0.06596	0.0149	8.83e-06	Low back pain	0.0134	0.0158	0.3967
669	rs6875660	5	159686256	C	T	genus.Intestinibacter.id.11345	0.09053	0.01929	1.85e-06	Low back pain	-0.007	0.0284	0.8068
670	rs9348442	6	10303945	C	T	genus.Intestinibacter.id.11345	0.10036	0.02207	4.21e-06	Low back pain	-0.02	0.0203	0.3241
671	rs10209007	2	231676041	G	C	order.Clostridiales.id.1863	0.08052	0.01819	6.79e-06	Low back pain	-0.0202	0.0303	0.5048
672	rs10774377	12	5942519	A	G	order.Clostridiales.id.1863	0.05297	0.01135	2.63e-06	Low back pain	0.0014	0.0137	0.9174
673	rs112334273	21	40703251	G	A	order.Clostridiales.id.1863	0.06134	0.01269	1.02e-06	Low back pain	0.0017	0.0151	0.9128
674	rs13105690	4	7420184	T	C	order.Clostridiales.id.1863	-0.05282	0.01178	8.42e-06	Low back pain	-0.0065	0.0151	0.667
675	rs13179700	5	149077788	T	C	order.Clostridiales.id.1863	0.05082	0.01092	3.66e-06	Low back pain	0.0123	0.0142	0.3869
676	rs1842454	5	105060362	G	A	order.Clostridiales.id.1863	-0.05506	0.01269	7.17e-06	Low back pain	0.0029	0.0174	0.8662
677	rs2273429	14	52494072	A	G	order.Clostridiales.id.1863	-0.07462	0.01525	2.02e-06	Low back pain	-0.0076	0.0221	0.7294
678	rs55996424	17	78293189	T	A	order.Clostridiales.id.1863	0.06434	0.01434	5.26e-06	Low back pain	0.009	0.0168	0.5944
679	rs6814436	4	161507301	T	C	order.Clostridiales.id.1863	0.07279	0.01502	1.31e-06	Low back pain	0.0129	0.0195	0.5071
680	rs6815608	4	152131744	T	C	order.Clostridiales.id.1863	0.10382	0.02102	3.72e-07	Low back pain	-0.0347	0.0188	0.0648903
681	rs6934062	6	163743050	G	C	order.Clostridiales.id.1863	0.05251	0.01157	5.89e-06	Low back pain	-0.002	0.0145	0.8897
682	rs7269302	20	50803760	A	T	order.Clostridiales.id.1863	-0.09653	0.0212	8.84e-06	Low back pain	-0.0329	0.0284	0.2453
683	rs72738886	5	35770550	T	C	order.Clostridiales.id.1863	0.08592	0.01896	8.87e-06	Low back pain	-0.061	0.0257	0.0174301
684	rs72915163	18	48792829	T	C	order.Clostridiales.id.1863	-0.05728	0.01201	1.73e-06	Low back pain	-0.3222	0.332	0.3319
685	rs72915163	18	48792829	T	C	order.Clostridiales.id.1863	-0.05728	0.01201	1.73e-06	Low back pain	-0.0002	0.0165	0.9904
686	rs76860606	6	12397187	C	G	order.Clostridiales.id.1863	0.09333	0.02244	9.72e-06	Low back pain	0.0418	0.024	0.0821505
687	rs992074	21	18567802	C	T	order.Clostridiales.id.1863	0.25544	0.05088	8.96e-07	Low back pain	-0.0043	0.0456	0.9249
688	rs10140184	14	73181783	A	C	species.Eubacteriumxylanophilumgroup.id.14375	0.05749	0.01255	4.9e-06	Low back pain	0.0116	0.0138	0.4009
689	rs10917203	1	22627266	A	C	species.Eubacteriumxylanophilumgroup.id.14375	0.05955	0.01304	5.35e-06	Low back pain	0.0186	0.0139	0.1798
690	rs112176119	16	73696771	C	T	species.Eubacteriumxylanophilumgroup.id.14375	-0.11038	0.02446	5.36e-06	Low back pain	-0.0116	0.0235	0.6218
691	rs12980122	19	8255478	C	G	species.Eubacteriumxylanophilumgroup.id.14375	-0.1096	0.02373	3.47e-06	Low back pain	-0.0458	0.0258	0.0764293
692	rs13239072	7	43566344	G	A	species.Eubacteriumxylanophilumgroup.id.14375	0.0693	0.01421	1.35e-06	Low back pain	-0.0027	0.0151	0.8595
693	rs17830032	20	57995506	G	A	species.Eubacteriumxylanophilumgroup.id.14375	-0.16076	0.03086	1.95e-07	Low back pain	-0.0047	0.0248	0.8503
694	rs1999224	9	130498120	G	T	species.Eubacteriumxylanophilumgroup.id.14375	-0.09244	0.02026	6.02e-06	Low back pain	-0.0431	0.0228	0.0591303
695	rs2012708	16	84790559	A	G	species.Eubacteriumxylanophilumgroup.id.14375	0.05827	0.01264	4.16e-06	Low back pain	-0.0111	0.0142	0.436
696	rs2213117	11	131009660	T	G	species.Eubacteriumxylanophilumgroup.id.14375	0.0871	0.01884	4.7e-06	Low back pain	0.0224	0.0185	0.2256
697	rs4654122	1	246780557	C	G	species.Eubacteriumxylanophilumgroup.id.14375	0.05473	0.01231	8.36e-06	Low back pain	-0.0119	0.0135	0.3797
698	rs75586835	4	87891938	A	G	species.Eubacteriumxylanophilumgroup.id.14375	-0.11535	0.02625	7.42e-06	Low back pain	0.0079	0.0266	0.768
699	rs78340257	6	129784314	G	A	species.Eubacteriumxylanophilumgroup.id.14375	-0.10727	0.02419	7.14e-06	Low back pain	0.0078	0.0259	0.764901
700	rs7847151	9	116869600	A	G	species.Eubacteriumxylanophilumgroup.id.14375	-0.09272	0.02041	8.52e-06	Low back pain	0.0782	0.0307	0.0109099
701	rs79582700	17	66689958	C	G	species.Eubacteriumxylanophilumgroup.id.14375	-0.09359	0.0199	3.1e-06	Low back pain	-0.0019	0.0206	0.9256
702	rs11054680	12	12242455	T	C	genus.Turicibacter.id.2162	-0.1041	0.02254	2.26e-06	Low back pain	0.0138	0.0178	0.4374
703	rs11649454	16	10181248	G	C	genus.Turicibacter.id.2162	0.09302	0.02021	4.8e-06	Low back pain	-0.0065	0.0189	0.730999
704	rs11666533	19	11864932	C	T	genus.Turicibacter.id.2162	-0.11191	0.02472	6.36e-06	Low back pain	-0.0124	0.0249	0.6167
705	rs12603364	17	43133128	T	C	genus.Turicibacter.id.2162	0.10761	0.02237	1.41e-06	Low back pain	-0.0194	0.0189	0.3051
706	rs142204315	11	28666160	G	A	genus.Turicibacter.id.2162	0.1633	0.03599	6.58e-06	Low back pain	0.02	0.0299	0.5033
707	rs149744580	2	63366962	A	G	genus.Turicibacter.id.2162	0.16882	0.03136	7.26e-08	Low back pain	-0.006	0.0302	0.8435
708	rs1973745	3	98972118	T	A	genus.Turicibacter.id.2162	-0.06976	0.01507	4.25e-06	Low back pain	-0.0002	0.0136	0.9878
709	rs2221441	5	170048048	G	C	genus.Turicibacter.id.2162	0.06761	0.01523	8.56e-06	Low back pain	0.0127	0.0136	0.3524
710	rs2834977	21	36929643	T	C	genus.Turicibacter.id.2162	-0.094	0.02067	5.28e-06	Low back pain	-0.0023	0.0188	0.9032
711	rs2952020	8	26027842	G	A	genus.Turicibacter.id.2162	-0.07501	0.01646	6.25e-06	Low back pain	-0.0108	0.0157	0.4903
712	rs4247078	15	92605098	C	G	genus.Turicibacter.id.2162	0.06916	0.01541	8.39e-06	Low back pain	0.0088	0.0138	0.522701
713	rs4869133	5	95717619	G	A	genus.Turicibacter.id.2162	0.13345	0.02705	1.36e-06	Low back pain	-0.0033	0.0177	0.8505
714	rs55756211	7	130972179	T	C	genus.Turicibacter.id.2162	-0.11165	0.02387	4.42e-06	Low back pain	0.0277	0.0262	0.2891
715	rs61265175	11	1681862	G	C	genus.Turicibacter.id.2162	-0.08502	0.01845	4.43e-06	Low back pain	0.0235	0.0176	0.1803
716	rs7077735	10	88534968	G	C	genus.Turicibacter.id.2162	0.1069	0.02308	4.99e-06	Low back pain	-0.0038	0.0193	0.8443
717	rs7199484	16	49826299	G	A	genus.Turicibacter.id.2162	-0.07336	0.01591	4.66e-06	Low back pain	0.0242	0.0146	0.0977597
718	rs73174561	21	16473448	A	C	genus.Turicibacter.id.2162	0.21243	0.04757	9.04e-06	Low back pain	-0.0209	0.0346	0.5449
719	rs73499327	7	131855446	T	C	genus.Turicibacter.id.2162	-0.10928	0.02495	9.06e-06	Low back pain	0.0305	0.0191	0.1102
720	rs768981	4	77194473	G	A	genus.Turicibacter.id.2162	0.07274	0.01605	6.13e-06	Low back pain	0.0115	0.015	0.4441
721	rs1107244	13	38057357	G	A	genus.Alistipes.id.968	0.07248	0.01705	8.28e-06	Low back pain	-0.0162	0.0251	0.5194
722	rs113457024	18	51480039	C	T	genus.Alistipes.id.968	-0.08672	0.02009	9.48e-06	Low back pain	0.0166	0.0236	0.4805
723	rs11769002	7	62443498	G	A	genus.Alistipes.id.968	-0.05158	0.0109	2.39e-06	Low back pain	-0.0066	0.0137	0.6303
724	rs11958296	5	177755179	A	G	genus.Alistipes.id.968	-0.10002	0.02171	5.79e-06	Low back pain	-0.032	0.0332	0.3345
725	rs12990744	2	178000949	C	T	genus.Alistipes.id.968	-0.07724	0.01723	8.5e-06	Low back pain	-0.0102	0.0226	0.6529
726	rs1689282	9	14080129	A	C	genus.Alistipes.id.968	-0.0521	0.01135	4.65e-06	Low back pain	-0.0005	0.0144	0.9703
727	rs2290844	10	127787142	C	T	genus.Alistipes.id.968	0.08218	0.01911	6.92e-06	Low back pain	-0.0147	0.0211	0.4857
728	rs2875322	11	130887552	T	C	genus.Alistipes.id.968	-0.05861	0.01309	6.76e-06	Low back pain	-0.003	0.018	0.8688
729	rs34417064	17	52776479	A	G	genus.Alistipes.id.968	-0.04761	0.01065	8.39e-06	Low back pain	-0.0048	0.0135	0.724001
730	rs35909684	8	144465285	A	C	genus.Alistipes.id.968	-0.0844	0.01912	7.16e-06	Low back pain	0.0055	0.026	0.8331
731	rs62576416	9	112121089	T	C	genus.Alistipes.id.968	0.04894	0.01093	7.94e-06	Low back pain	-0.0205	0.0139	0.1398
732	rs7129639	11	17511427	C	A	genus.Alistipes.id.968	-0.05088	0.01092	3.35e-06	Low back pain	-0.0142	0.0144	0.3264
733	rs8118820	20	41181177	T	A	genus.Alistipes.id.968	-0.06307	0.01419	9.95e-06	Low back pain	-0.0033	0.0195	0.8666
734	rs8130320	21	40580258	A	G	genus.Alistipes.id.968	-0.04826	0.01068	6.18e-06	Low back pain	0.0186	0.0136	0.1732
735	rs10831953	11	13098051	G	A	order.Bifidobacteriales.id.432	0.05411	0.01232	7.95e-06	Low back pain	-0.0223	0.0147	0.1293
736	rs10841473	12	20378911	G	C	order.Bifidobacteriales.id.432	-0.06157	0.01283	1.85e-06	Low back pain	-0.0198	0.016	0.2168
737	rs10857328	4	161211924	T	A	order.Bifidobacteriales.id.432	0.05653	0.01259	5.84e-06	Low back pain	0	0.015	0.9981
738	rs11655079	17	75348675	T	C	order.Bifidobacteriales.id.432	-0.05907	0.01295	4.56e-06	Low back pain	-0.0195	0.0175	0.2644
739	rs12446429	16	898055	T	C	order.Bifidobacteriales.id.432	0.08396	0.01898	3.75e-06	Low back pain	0.023	0.0175	0.1884
740	rs13020688	2	192878532	G	A	order.Bifidobacteriales.id.432	0.05752	0.01215	1.99e-06	Low back pain	-0.013	0.0147	0.3771
741	rs182549	2	136616754	C	T	order.Bifidobacteriales.id.432	0.11717	0.01262	3.86e-20	Low back pain	-0.0186	0.0138	0.1777
742	rs4567981	2	49906864	T	A	order.Bifidobacteriales.id.432	0.05576	0.01169	1.87e-06	Low back pain	0.0128	0.0136	0.346
743	rs5001584	16	81783829	A	G	order.Bifidobacteriales.id.432	0.05352	0.01213	9.33e-06	Low back pain	-0.0082	0.0143	0.5677
744	rs56108664	5	537890	T	C	order.Bifidobacteriales.id.432	0.07367	0.01564	1.59e-06	Low back pain	-0.0576	0.0202	0.00431599
745	rs677010	3	54759606	C	T	order.Bifidobacteriales.id.432	0.09032	0.0227	8.66e-06	Low back pain	-0.0498	0.0277	0.0722803
746	rs677208	18	4304187	G	C	order.Bifidobacteriales.id.432	0.07504	0.01642	2.81e-06	Low back pain	0.0386	0.0178	0.0303997
747	rs7174549	15	92463303	C	T	order.Bifidobacteriales.id.432	0.05402	0.01241	9.45e-06	Low back pain	-0.0003	0.0141	0.9842
748	rs7322849	13	112859829	T	C	order.Bifidobacteriales.id.432	0.10857	0.02004	3.29e-08	Low back pain	0.0283	0.0236	0.2312
749	rs73797465	5	142800289	T	G	order.Bifidobacteriales.id.432	-0.09146	0.02077	9.48e-06	Low back pain	-0.0603	0.0214	0.00484195
750	rs76671854	5	169748189	C	G	order.Bifidobacteriales.id.432	-0.08805	0.01822	1.25e-06	Low back pain	0.0179	0.0205	0.3817
751	rs7971116	12	20984832	G	A	order.Bifidobacteriales.id.432	0.05362	0.01184	8.61e-06	Low back pain	-0.0053	0.0137	0.6989
752	rs857444	6	14617591	C	T	order.Bifidobacteriales.id.432	0.05426	0.01201	5.51e-06	Low back pain	0.0038	0.014	0.7861
753	rs10885477	10	115332413	T	C	genus.Holdemania.id.2157	-0.13528	0.03009	7.82e-06	Low back pain	-0.0194	0.0313	0.5354
754	rs111745969	15	93110222	A	G	genus.Holdemania.id.2157	0.11922	0.02652	5.39e-06	Low back pain	0.0184	0.0198	0.3543
755	rs113593397	8	123973840	A	G	genus.Holdemania.id.2157	-0.13017	0.02815	6.8e-06	Low back pain	0.0279	0.023	0.2259
756	rs116500994	13	81685543	G	T	genus.Holdemania.id.2157	-0.13457	0.02919	3.43e-06	Low back pain	0.0218	0.0316	0.4897
757	rs150096134	12	39589195	T	A	genus.Holdemania.id.2157	0.16098	0.03298	2.35e-06	Low back pain	0.036	0.0226	0.1102
758	rs1867876	11	18768068	T	C	genus.Holdemania.id.2157	0.08415	0.01614	2.51e-07	Low back pain	0.0065	0.0147	0.6592
759	rs41438744	14	102553414	C	G	genus.Holdemania.id.2157	-0.12415	0.02691	2.6e-06	Low back pain	0.0174	0.0245	0.4782
760	rs4146507	5	106209093	C	T	genus.Holdemania.id.2157	0.08129	0.01762	4.03e-06	Low back pain	0.0055	0.0158	0.7252
761	rs55888180	17	76443497	C	G	genus.Holdemania.id.2157	0.13029	0.0282	3.87e-06	Low back pain	-0.0099	0.0302	0.743901
762	rs62191337	2	231034195	G	A	genus.Holdemania.id.2157	-0.12342	0.02771	7.48e-06	Low back pain	-0.0014	0.0362	0.9689
763	rs77293403	5	77388406	A	G	genus.Holdemania.id.2157	0.1602	0.03396	2.72e-06	Low back pain	-0.0553	0.0371	0.136
764	rs80149660	10	129908282	C	T	genus.Holdemania.id.2157	-0.23788	0.05133	2.93e-06	Low back pain	0.0025	0.0329	0.94
765	rs9500080	6	105737322	C	T	genus.Holdemania.id.2157	0.09357	0.01779	2.76e-07	Low back pain	-0.0002	0.0181	0.991
766	rs9529719	13	70856516	T	C	genus.Holdemania.id.2157	0.07227	0.01598	9.25e-06	Low back pain	0.0005	0.0145	0.9743
767	rs967319	3	60615680	T	C	genus.Holdemania.id.2157	0.07791	0.0176	9.87e-06	Low back pain	-0.006	0.0158	0.7042
768	rs10410917	19	14970441	T	C	order.Bacillales.id.1674	0.11255	0.02452	5.5e-06	Low back pain	0.0117	0.0139	0.3996
769	rs11034576	11	38085711	A	G	order.Bacillales.id.1674	0.20545	0.04483	7.43e-06	Low back pain	0.0205	0.0204	0.3159
770	rs11608727	12	110064225	G	T	order.Bacillales.id.1674	0.13211	0.03041	6.17e-06	Low back pain	-0.0099	0.0193	0.6089
771	rs12498725	4	128092354	A	G	order.Bacillales.id.1674	-0.17541	0.03703	1.78e-06	Low back pain	0.0179	0.0276	0.5165
772	rs182923	20	5815479	T	C	order.Bacillales.id.1674	0.14234	0.0314	4.61e-06	Low back pain	-0.0142	0.0173	0.4134
773	rs4617108	7	49423832	A	G	order.Bacillales.id.1674	0.2491	0.05123	1.04e-06	Low back pain	0.0095	0.0242	0.693499
774	rs55793055	8	601659	T	C	order.Bacillales.id.1674	-0.11412	0.02504	7.79e-06	Low back pain	-0.0085	0.0137	0.5347
775	rs62141894	2	58561080	G	A	order.Bacillales.id.1674	0.14484	0.03205	6.9e-06	Low back pain	-0.0066	0.0185	0.719999
776	rs62640857	12	69344114	A	G	order.Bacillales.id.1674	0.14727	0.03208	3.58e-06	Low back pain	-0.0204	0.0162	0.207
777	rs74887130	21	28705495	C	G	order.Bacillales.id.1674	-0.18984	0.03518	9.21e-08	Low back pain	-0.0103	0.0199	0.6059
778	rs7611581	3	170274083	T	G	order.Bacillales.id.1674	-0.11411	0.02433	3e-06	Low back pain	0.0034	0.0135	0.8024
779	rs875142	6	52228225	G	A	order.Bacillales.id.1674	0.12653	0.02787	5.13e-06	Low back pain	0.0182	0.0171	0.2868
780	rs11586410	1	157338888	G	A	genus.RuminococcaceaeNK4A214group.id.11358	-0.08356	0.01692	7.51e-07	Low back pain	0.0155	0.0187	0.4063
781	rs12642039	4	159932022	T	C	genus.RuminococcaceaeNK4A214group.id.11358	-0.0534	0.01189	6.74e-06	Low back pain	-0.0047	0.014	0.7388
782	rs12731	2	239087912	A	G	genus.RuminococcaceaeNK4A214group.id.11358	-0.05227	0.01146	5.46e-06	Low back pain	0.0071	0.0139	0.6108
783	rs13087692	3	84725039	T	G	genus.RuminococcaceaeNK4A214group.id.11358	0.05744	0.01254	7.96e-06	Low back pain	-0.0231	0.0148	0.1185
784	rs136761	22	49796014	G	A	genus.RuminococcaceaeNK4A214group.id.11358	-0.05897	0.01186	6.61e-07	Low back pain	0.0022	0.0141	0.8769
785	rs147475196	3	26509287	A	G	genus.RuminococcaceaeNK4A214group.id.11358	-0.13221	0.02937	5.7e-06	Low back pain	0.0063	0.0221	0.7742
786	rs340372	7	35393210	G	A	genus.RuminococcaceaeNK4A214group.id.11358	-0.09618	0.02277	9.22e-06	Low back pain	0.1108	0.0479	0.02072
787	rs34576931	12	78373555	G	C	genus.RuminococcaceaeNK4A214group.id.11358	-0.08937	0.01939	2.6e-06	Low back pain	-0.002	0.0268	0.9417
788	rs35559912	5	35288938	T	C	genus.RuminococcaceaeNK4A214group.id.11358	-0.09057	0.0203	7.69e-06	Low back pain	0.0008	0.0207	0.97
789	rs4814689	20	18030357	C	T	genus.RuminococcaceaeNK4A214group.id.11358	-0.10766	0.02296	4.63e-06	Low back pain	-0.0691	0.0322	0.03223
790	rs5994253	22	17793012	A	G	genus.RuminococcaceaeNK4A214group.id.11358	-0.07881	0.01569	4.36e-07	Low back pain	-0.0532	0.0195	0.00637294
791	rs62027366	16	24073806	T	C	genus.RuminococcaceaeNK4A214group.id.11358	0.06133	0.0137	6.45e-06	Low back pain	0.0017	0.017	0.9213
792	rs6681678	1	100248591	C	T	genus.RuminococcaceaeNK4A214group.id.11358	-0.10017	0.024	9.05e-06	Low back pain	0.0338	0.038	0.3734
793	rs73158814	7	132042135	C	G	genus.RuminococcaceaeNK4A214group.id.11358	-0.10358	0.02259	5.39e-06	Low back pain	0.0164	0.0369	0.656299
794	rs7573569	2	141897042	T	C	genus.RuminococcaceaeNK4A214group.id.11358	0.10382	0.02321	5.55e-06	Low back pain	-0.0137	0.0283	0.6283
795	rs1056611	16	84212031	C	A	genus.Eisenbergiella.id.11304	0.13493	0.03053	9.75e-06	Low back pain	0.0092	0.0217	0.673101
796	rs11027642	11	24001840	C	T	genus.Eisenbergiella.id.11304	0.12654	0.02836	7e-06	Low back pain	-0.0147	0.0193	0.448
797	rs11079158	17	53367641	T	C	genus.Eisenbergiella.id.11304	0.10305	0.02242	4e-06	Low back pain	-0.0232	0.0165	0.1578
798	rs11938607	4	189060431	T	C	genus.Eisenbergiella.id.11304	0.09694	0.02156	9.02e-06	Low back pain	-0.0084	0.0155	0.5854
799	rs12257723	10	109417101	A	C	genus.Eisenbergiella.id.11304	-0.09638	0.02105	6.18e-06	Low back pain	0.0022	0.0144	0.8772
800	rs12278566	11	124764527	T	A	genus.Eisenbergiella.id.11304	-0.11574	0.02501	3.65e-06	Low back pain	0.002	0.0153	0.8947
801	rs1291780	16	4177031	A	G	genus.Eisenbergiella.id.11304	0.10011	0.02188	5.8e-06	Low back pain	0.0074	0.0149	0.621299
802	rs13258851	8	55330814	A	G	genus.Eisenbergiella.id.11304	0.13933	0.03005	4.81e-06	Low back pain	-0.0183	0.0193	0.3419
803	rs13394133	2	19969119	C	T	genus.Eisenbergiella.id.11304	0.09076	0.01979	5.67e-06	Low back pain	-0.0472	0.0145	0.001108
804	rs1508033	15	53375201	A	C	genus.Eisenbergiella.id.11304	0.09142	0.01949	3e-06	Low back pain	-0.0157	0.0146	0.2836
805	rs2683098	15	36178565	C	T	genus.Eisenbergiella.id.11304	0.10444	0.0224	3.79e-06	Low back pain	-0.0116	0.0164	0.479001
806	rs3812426	8	50822676	G	A	genus.Eisenbergiella.id.11304	0.10684	0.02232	2.23e-06	Low back pain	0.0065	0.0186	0.7272
807	rs4462860	21	21610254	G	A	genus.Eisenbergiella.id.11304	0.09167	0.02001	6.46e-06	Low back pain	-0.0016	0.0139	0.9054
808	rs10741777	11	19572557	T	C	genus.LachnospiraceaeUCG008.id.11328	-0.09481	0.01932	1.25e-06	Low back pain	0.0175	0.0146	0.23
809	rs10793103	11	74391775	C	T	genus.LachnospiraceaeUCG008.id.11328	0.09546	0.01797	1.3e-07	Low back pain	-0.0097	0.0136	0.4754
810	rs10801803	1	90818872	G	A	genus.LachnospiraceaeUCG008.id.11328	-0.11284	0.02413	2.96e-06	Low back pain	-0.0297	0.0191	0.1209
811	rs113140546	8	79414146	A	T	genus.LachnospiraceaeUCG008.id.11328	0.17023	0.03795	9.79e-06	Low back pain	-0.0048	0.0231	0.8339
812	rs12594517	15	37462234	G	A	genus.LachnospiraceaeUCG008.id.11328	-0.10419	0.02272	5.84e-06	Low back pain	0.0114	0.0179	0.5233
813	rs13024781	2	168628871	T	C	genus.LachnospiraceaeUCG008.id.11328	-0.08482	0.01673	4.26e-07	Low back pain	-0.0079	0.0136	0.5585
814	rs2149415	14	100116935	T	C	genus.LachnospiraceaeUCG008.id.11328	0.09239	0.01995	3.79e-06	Low back pain	0.0067	0.0171	0.6959
815	rs34548020	4	121544895	A	G	genus.LachnospiraceaeUCG008.id.11328	0.14945	0.03382	8.17e-06	Low back pain	0.0121	0.0333	0.716699
816	rs4525391	13	85528540	G	A	genus.LachnospiraceaeUCG008.id.11328	-0.08748	0.01947	7.11e-06	Low back pain	-0.0121	0.0147	0.4124
817	rs57091572	6	81214803	A	G	genus.LachnospiraceaeUCG008.id.11328	-0.10343	0.02335	8.97e-06	Low back pain	0.0233	0.02	0.2432
818	rs57254474	8	23071772	G	A	genus.LachnospiraceaeUCG008.id.11328	0.08732	0.01975	8.14e-06	Low back pain	0.0454	0.0165	0.00602907
819	rs594645	1	181376801	G	T	genus.LachnospiraceaeUCG008.id.11328	0.07505	0.01686	8.64e-06	Low back pain	-0.0034	0.0138	0.8029
820	rs61944774	12	129539818	A	G	genus.LachnospiraceaeUCG008.id.11328	0.18085	0.03911	4.73e-06	Low back pain	0.0093	0.0304	0.7597
821	rs62277846	2	228100140	C	T	genus.LachnospiraceaeUCG008.id.11328	0.09885	0.02105	2.92e-06	Low back pain	-0.0171	0.0171	0.3164
822	rs67078837	4	114220647	T	C	genus.LachnospiraceaeUCG008.id.11328	-0.08147	0.01692	1.56e-06	Low back pain	0.0183	0.0137	0.182
823	rs75356640	15	31697284	G	A	genus.LachnospiraceaeUCG008.id.11328	0.13965	0.02998	4.93e-06	Low back pain	0.0083	0.0205	0.684
824	rs955844	16	84992314	A	C	genus.LachnospiraceaeUCG008.id.11328	0.1118	0.02263	1.53e-06	Low back pain	0.009	0.0196	0.6462
825	rs9873555	3	100496680	G	C	genus.LachnospiraceaeUCG008.id.11328	-0.12262	0.02315	1.33e-07	Low back pain	0.0224	0.0212	0.2891
826	rs112205261	1	9136139	T	C	genus.Eggerthella.id.819	-0.18765	0.04019	3.48e-06	Low back pain	0.0356	0.0247	0.1494
827	rs116603267	3	83734015	G	A	genus.Eggerthella.id.819	0.16005	0.03609	8.39e-06	Low back pain	-0.021	0.0234	0.3699
828	rs1784446	11	102461599	G	A	genus.Eggerthella.id.819	0.09044	0.0197	5.05e-06	Low back pain	0.0018	0.0135	0.8937
829	rs2223081	21	29778032	G	A	genus.Eggerthella.id.819	0.10314	0.02199	3.04e-06	Low back pain	0.0008	0.015	0.9581
830	rs2240838	7	38335954	A	G	genus.Eggerthella.id.819	0.09482	0.01966	1.46e-06	Low back pain	-0.0045	0.0137	0.744399
831	rs3851328	2	45453805	T	G	genus.Eggerthella.id.819	-0.11245	0.02353	1.38e-06	Low back pain	-0.0033	0.0162	0.8397
832	rs4985746	17	17098213	G	A	genus.Eggerthella.id.819	0.11095	0.02461	4.63e-06	Low back pain	0.0149	0.0229	0.516
833	rs6430926	2	141337454	C	T	genus.Eggerthella.id.819	0.08882	0.01961	6.1e-06	Low back pain	-0.0061	0.0136	0.6549
834	rs6678488	1	221890991	C	A	genus.Eggerthella.id.819	0.08923	0.01968	6.2e-06	Low back pain	-0.0136	0.0136	0.3168
835	rs76663501	20	55647869	C	T	genus.Eggerthella.id.819	0.17275	0.03765	5.97e-06	Low back pain	0.012	0.0302	0.6897
836	rs1074800	5	3002546	A	G	order.Erysipelotrichales.id.2148	0.04949	0.01085	5.1e-06	Low back pain	0.0023	0.0137	0.8658
837	rs10781552	10	133897233	C	T	order.Erysipelotrichales.id.2148	-0.05531	0.01157	2.06e-06	Low back pain	-0.0205	0.015	0.1719
838	rs12378647	9	122001714	G	A	order.Erysipelotrichales.id.2148	-0.05017	0.01121	9.19e-06	Low back pain	-0.0083	0.0141	0.558399
839	rs17530232	13	40385457	A	G	order.Erysipelotrichales.id.2148	0.10754	0.02236	1.01e-06	Low back pain	-0.0221	0.0305	0.469
840	rs1884466	1	64139196	C	T	order.Erysipelotrichales.id.2148	-0.04784	0.01065	7.75e-06	Low back pain	-0.0005	0.0136	0.9716
841	rs2300774	3	195793712	G	A	order.Erysipelotrichales.id.2148	0.05192	0.01064	1.04e-06	Low back pain	-0.0035	0.0136	0.7974
842	rs290833	1	97457427	T	G	order.Erysipelotrichales.id.2148	-0.04959	0.0111	7.87e-06	Low back pain	-0.0179	0.0136	0.1873
843	rs35161940	17	70327224	T	C	order.Erysipelotrichales.id.2148	-0.08065	0.01671	1.67e-06	Low back pain	0.0261	0.022	0.2348
844	rs4078432	14	48997206	C	T	order.Erysipelotrichales.id.2148	-0.06095	0.01334	3.89e-06	Low back pain	-0.0293	0.0179	0.1017
845	rs56970041	14	80357610	T	G	order.Erysipelotrichales.id.2148	0.0722	0.01637	5.21e-06	Low back pain	-0.019	0.0284	0.503499
846	rs62504403	8	38803551	C	T	order.Erysipelotrichales.id.2148	0.06731	0.01273	1.38e-07	Low back pain	0.0053	0.0171	0.7563
847	rs7234058	18	5830507	T	C	order.Erysipelotrichales.id.2148	-0.09469	0.01933	8.02e-07	Low back pain	-0.0637	0.0234	0.006561
848	rs7826267	8	2954952	T	G	order.Erysipelotrichales.id.2148	-0.08501	0.01984	6.67e-06	Low back pain	0.0291	0.0275	0.2903
849	rs8003149	14	56156504	C	T	order.Erysipelotrichales.id.2148	0.0542	0.01164	3.29e-06	Low back pain	-0.0068	0.0143	0.6354
850	rs10916131	1	227563126	C	T	genus.RuminococcaceaeUCG002.id.11360	-0.06873	0.01462	3.25e-06	Low back pain	0.0092	0.0185	0.6179
851	rs10927423	1	14732458	C	A	genus.RuminococcaceaeUCG002.id.11360	-0.07045	0.01471	1.06e-06	Low back pain	0.0017	0.0177	0.925
852	rs10964441	9	20131746	G	A	genus.RuminococcaceaeUCG002.id.11360	-0.14906	0.03449	7.45e-06	Low back pain	-0.0175	0.022	0.4259
853	rs11607472	11	43344751	A	G	genus.RuminococcaceaeUCG002.id.11360	-0.07753	0.01756	7.49e-06	Low back pain	-0.01	0.0268	0.708401
854	rs116974815	11	111712942	C	A	genus.RuminococcaceaeUCG002.id.11360	-0.18973	0.03966	2.02e-06	Low back pain	0.0067	0.0272	0.806
855	rs11750293	5	123822114	G	T	genus.RuminococcaceaeUCG002.id.11360	-0.05563	0.01201	4.1e-06	Low back pain	0.0072	0.014	0.6083
856	rs12463378	19	54475808	A	G	genus.RuminococcaceaeUCG002.id.11360	-0.05138	0.01116	3.84e-06	Low back pain	0.0077	0.0147	0.602101
857	rs15256	10	73820548	C	T	genus.RuminococcaceaeUCG002.id.11360	0.07491	0.01677	5.47e-06	Low back pain	0.0096	0.0209	0.6445
858	rs2265670	1	190171640	C	G	genus.RuminococcaceaeUCG002.id.11360	-0.05014	0.01089	4.43e-06	Low back pain	-0.0067	0.0136	0.6234
859	rs55793120	12	47384118	T	C	genus.RuminococcaceaeUCG002.id.11360	0.13536	0.02728	6.4e-07	Low back pain	0.0274	0.0285	0.3368
860	rs67746927	4	12207874	C	G	genus.RuminococcaceaeUCG002.id.11360	-0.05233	0.01099	1.98e-06	Low back pain	-0.0312	0.0138	0.0234002
861	rs6793778	3	24045453	C	T	genus.RuminococcaceaeUCG002.id.11360	-0.0566	0.01247	6.9e-06	Low back pain	0.0044	0.0154	0.773599
862	rs7120052	11	86335459	A	C	genus.RuminococcaceaeUCG002.id.11360	0.06098	0.01349	2.93e-06	Low back pain	-0.0142	0.0173	0.4117
863	rs7155595	14	77502546	C	A	genus.RuminococcaceaeUCG002.id.11360	0.05466	0.01165	2.89e-06	Low back pain	0.0133	0.0148	0.3658
864	rs7249614	19	43637890	A	G	genus.RuminococcaceaeUCG002.id.11360	-0.04943	0.01104	7.84e-06	Low back pain	0.0088	0.0139	0.5263
865	rs72874194	2	45178830	G	C	genus.RuminococcaceaeUCG002.id.11360	-0.07572	0.0167	6.1e-06	Low back pain	-0.0078	0.0196	0.690799
866	rs7342369	12	129452119	C	A	genus.RuminococcaceaeUCG002.id.11360	-0.05197	0.01155	7.15e-06	Low back pain	-0.0306	0.0156	0.05024
867	rs76847269	5	141014951	A	G	genus.RuminococcaceaeUCG002.id.11360	0.15801	0.03534	9.41e-06	Low back pain	-0.0127	0.0427	0.766
868	rs77564310	15	80713184	A	C	genus.RuminococcaceaeUCG002.id.11360	-0.07084	0.01403	3.49e-07	Low back pain	-0.0064	0.0166	0.6983
869	rs79016051	1	238947387	C	T	genus.RuminococcaceaeUCG002.id.11360	-0.0871	0.01887	3.34e-06	Low back pain	-0.013	0.0202	0.5213
870	rs882348	4	23325040	A	G	genus.RuminococcaceaeUCG002.id.11360	-0.07971	0.01781	5.57e-06	Low back pain	-0.0004	0.0211	0.9855
871	rs10108398	8	59440824	G	A	phylum.Tenericutes.id.3919	0.07475	0.01533	1.95e-06	Low back pain	0.0001	0.0151	0.9943
872	rs12566890	1	61850864	T	G	phylum.Tenericutes.id.3919	-0.10079	0.023	3.59e-06	Low back pain	-0.0346	0.0201	0.0859093
873	rs17214486	14	97159674	C	A	phylum.Tenericutes.id.3919	0.06252	0.01351	3.57e-06	Low back pain	-0.0074	0.0146	0.6092
874	rs2464826	7	79490250	A	C	phylum.Tenericutes.id.3919	0.09374	0.0211	9.11e-06	Low back pain	-0.0143	0.0212	0.5002
875	rs28537087	15	95309676	G	A	phylum.Tenericutes.id.3919	0.08206	0.01876	7.56e-06	Low back pain	-0.0116	0.0156	0.4569
876	rs3768491	1	109965986	A	G	phylum.Tenericutes.id.3919	-0.06856	0.01485	3.34e-06	Low back pain	-0.019	0.0149	0.2006
877	rs4885016	13	73170489	T	C	phylum.Tenericutes.id.3919	-0.08196	0.01811	6.8e-06	Low back pain	-0.0044	0.0197	0.824
878	rs62188991	2	177374176	G	C	phylum.Tenericutes.id.3919	-0.10188	0.02283	9.74e-06	Low back pain	-0.0293	0.0292	0.3153
879	rs67374027	2	157520186	A	T	phylum.Tenericutes.id.3919	0.07244	0.01541	2.05e-06	Low back pain	-0.011	0.0158	0.487401
880	rs72901605	11	47103877	T	C	phylum.Tenericutes.id.3919	-0.08511	0.01775	2.27e-06	Low back pain	-0.0084	0.0214	0.6953
881	rs74603314	14	46519718	T	C	phylum.Tenericutes.id.3919	0.22164	0.04629	1.56e-06	Low back pain	-0.0677	0.0352	0.05466
882	rs78169027	11	108439087	A	G	phylum.Tenericutes.id.3919	-0.10966	0.02364	4.02e-06	Low back pain	-0.0089	0.0286	0.7554
883	rs933571	16	11759894	A	G	phylum.Tenericutes.id.3919	-0.06289	0.01411	8e-06	Low back pain	0.0181	0.0146	0.216
884	rs9673327	16	59009091	A	G	phylum.Tenericutes.id.3919	-0.06066	0.01365	9.33e-06	Low back pain	0.0151	0.0136	0.2683
885	rs10202904	2	125440268	T	G	phylum.Euryarchaeota.id.55	-0.11599	0.02303	6.19e-07	Low back pain	-0.0105	0.0138	0.4446
886	rs11022995	11	13893667	G	A	phylum.Euryarchaeota.id.55	-0.10373	0.02289	7.73e-06	Low back pain	0.0104	0.0136	0.4441
887	rs34928225	6	146840876	T	C	phylum.Euryarchaeota.id.55	0.19977	0.04254	4.34e-06	Low back pain	0.0218	0.0233	0.3501
888	rs45498998	21	27368994	G	A	phylum.Euryarchaeota.id.55	-0.13188	0.02923	5.32e-06	Low back pain	-0.0172	0.0187	0.358
889	rs56131665	5	178175507	G	A	phylum.Euryarchaeota.id.55	0.17676	0.03858	5.3e-06	Low back pain	-0.0156	0.0217	0.4741
890	rs6064552	20	56042866	T	C	phylum.Euryarchaeota.id.55	-0.12361	0.02758	9.34e-06	Low back pain	-0.0122	0.0175	0.4847
891	rs6508769	19	28827760	T	C	phylum.Euryarchaeota.id.55	0.15053	0.03371	8.13e-06	Low back pain	0.0214	0.0191	0.2627
892	rs7015093	8	58018853	G	A	phylum.Euryarchaeota.id.55	-0.11811	0.02644	7.2e-06	Low back pain	0.0027	0.0153	0.8598
893	rs73031978	3	15021594	C	G	phylum.Euryarchaeota.id.55	-0.19752	0.04145	2.74e-06	Low back pain	-0.0051	0.0486	0.9158
894	rs76029318	13	41963791	T	C	phylum.Euryarchaeota.id.55	0.21486	0.04384	1.05e-06	Low back pain	-0.0309	0.0282	0.2734
895	rs7635189	3	15591607	G	A	phylum.Euryarchaeota.id.55	0.11998	0.02594	4.64e-06	Low back pain	-0.0074	0.0151	0.625299
896	rs77658038	6	16284785	A	C	phylum.Euryarchaeota.id.55	-0.16016	0.03408	4.74e-06	Low back pain	0.0082	0.0167	0.625801
897	rs894996	4	104418307	C	A	phylum.Euryarchaeota.id.55	0.20358	0.044	5.12e-06	Low back pain	-0.0332	0.0268	0.2164
898	rs1106058	4	9861524	A	G	genus.Erysipelatoclostridium.id.11381	0.07755	0.01724	8.51e-06	Low back pain	0.0041	0.0178	0.8184
899	rs1434153	2	34595533	G	A	genus.Erysipelatoclostridium.id.11381	-0.06849	0.01515	5.93e-06	Low back pain	0.0149	0.0136	0.2755
900	rs17804233	5	77815056	T	C	genus.Erysipelatoclostridium.id.11381	-0.06622	0.01433	4.07e-06	Low back pain	-0.0001	0.0135	0.995
901	rs340991	5	34892042	A	G	genus.Erysipelatoclostridium.id.11381	-0.07197	0.01579	6.23e-06	Low back pain	0.0276	0.0153	0.0705797
902	rs4609192	8	12697894	T	C	genus.Erysipelatoclostridium.id.11381	-0.06465	0.01455	9.24e-06	Low back pain	0.0109	0.0136	0.4255
903	rs4697572	4	25446787	A	G	genus.Erysipelatoclostridium.id.11381	-0.08097	0.01623	6.7e-07	Low back pain	-0.0171	0.017	0.3128
904	rs58236560	11	121876913	G	T	genus.Erysipelatoclostridium.id.11381	-0.11257	0.02335	1.33e-06	Low back pain	0.013	0.0209	0.532299
905	rs61806970	1	167818597	C	T	genus.Erysipelatoclostridium.id.11381	0.14255	0.03207	9.1e-06	Low back pain	-0.0275	0.0269	0.3075
906	rs622418	9	90586043	A	G	genus.Erysipelatoclostridium.id.11381	-0.06739	0.01423	2.59e-06	Low back pain	0.0162	0.0135	0.2304
907	rs6474512	8	38780606	A	C	genus.Erysipelatoclostridium.id.11381	0.06413	0.01423	6.83e-06	Low back pain	-0.0004	0.0139	0.9761
908	rs710230	1	42333631	T	C	genus.Erysipelatoclostridium.id.11381	0.14524	0.02798	3.7e-07	Low back pain	0.0353	0.0261	0.1762
909	rs7211274	17	10171880	T	C	genus.Erysipelatoclostridium.id.11381	-0.08177	0.01432	1.22e-08	Low back pain	0.0069	0.0138	0.6144
910	rs9590927	13	46372065	G	A	genus.Erysipelatoclostridium.id.11381	-0.06311	0.01425	9.07e-06	Low back pain	0.0053	0.0136	0.696
911	rs10829821	10	132653028	T	C	genus.Ruminiclostridium6.id.11356	-0.0955	0.02149	4.89e-06	Low back pain	-0.0254	0.0236	0.2822
912	rs116969552	10	128214403	A	G	genus.Ruminiclostridium6.id.11356	-0.16635	0.03732	8.01e-06	Low back pain	-0.0772	0.0409	0.0588396
913	rs11992182	8	79766499	A	C	genus.Ruminiclostridium6.id.11356	0.06378	0.01372	2.69e-06	Low back pain	0.0066	0.0162	0.6831
914	rs1377110	11	40260349	A	G	genus.Ruminiclostridium6.id.11356	0.06171	0.01314	2.2e-06	Low back pain	-0.0063	0.014	0.6505
915	rs1851907	2	5564549	C	T	genus.Ruminiclostridium6.id.11356	0.06063	0.01326	4.36e-06	Low back pain	0.0082	0.0146	0.5759
916	rs1871858	15	61047117	C	G	genus.Ruminiclostridium6.id.11356	-0.10632	0.02362	6.87e-06	Low back pain	-0.0156	0.0213	0.4649
917	rs61060922	16	72136154	T	G	genus.Ruminiclostridium6.id.11356	0.15923	0.03201	8.98e-07	Low back pain	-0.0801	0.0376	0.03323
918	rs663262	11	86179076	T	C	genus.Ruminiclostridium6.id.11356	-0.13404	0.03089	3.63e-06	Low back pain	-0.011	0.0384	0.774399
919	rs67479537	19	10115515	T	C	genus.Ruminiclostridium6.id.11356	0.12094	0.02632	5.85e-06	Low back pain	0.0239	0.0318	0.4537
920	rs71414120	14	56938952	T	G	genus.Ruminiclostridium6.id.11356	0.19899	0.03998	8.77e-07	Low back pain	0.0335	0.0308	0.2772
921	rs72991535	18	76018244	T	G	genus.Ruminiclostridium6.id.11356	0.13695	0.02941	3.42e-06	Low back pain	-0.0029	0.0369	0.9379
922	rs79968172	1	240503826	G	A	genus.Ruminiclostridium6.id.11356	0.11477	0.02423	2.23e-06	Low back pain	-0.0082	0.0289	0.7752
923	rs9555756	13	111703249	A	C	genus.Ruminiclostridium6.id.11356	-0.08242	0.01758	3.73e-06	Low back pain	0.0362	0.0242	0.1349
924	rs112334273	21	40703251	G	A	phylum.Firmicutes.id.1672	0.06052	0.01269	1.97e-06	Low back pain	0.0017	0.0151	0.9128
925	rs12554342	9	116840801	G	C	phylum.Firmicutes.id.1672	-0.05263	0.01165	6.15e-06	Low back pain	0.0426	0.0165	0.009846
926	rs13421739	2	116724915	C	G	phylum.Firmicutes.id.1672	0.09262	0.01794	3.89e-06	Low back pain	-0.0062	0.0267	0.816
927	rs2273429	14	52494072	A	G	phylum.Firmicutes.id.1672	-0.07234	0.01525	4.44e-06	Low back pain	-0.0076	0.0221	0.7294
928	rs2332027	4	171672038	G	A	phylum.Firmicutes.id.1672	-0.048	0.01044	4.22e-06	Low back pain	0.025	0.014	0.0727897
929	rs2547978	5	98020298	A	G	phylum.Firmicutes.id.1672	0.0472	0.01047	6.02e-06	Low back pain	0.0269	0.014	0.0546903
930	rs34501267	3	22610562	G	A	phylum.Firmicutes.id.1672	-0.09308	0.02142	9.83e-06	Low back pain	-0.0583	0.0276	0.0343803
931	rs3792064	2	231678413	G	A	phylum.Firmicutes.id.1672	0.09042	0.01821	5.02e-07	Low back pain	-0.0205	0.0303	0.4991
932	rs3852931	20	54087963	C	T	phylum.Firmicutes.id.1672	-0.04761	0.01046	5.47e-06	Low back pain	0.0193	0.0143	0.1754
933	rs4750583	10	15054765	A	G	phylum.Firmicutes.id.1672	0.06076	0.01374	7.06e-06	Low back pain	-0.0382	0.0174	0.0277901
934	rs56199908	9	2801371	T	C	phylum.Firmicutes.id.1672	-0.18619	0.04105	8.66e-06	Low back pain	0.068	0.0306	0.0263202
935	rs6815608	4	152131744	T	C	phylum.Firmicutes.id.1672	0.09341	0.02102	7.09e-06	Low back pain	-0.0347	0.0188	0.0648903
936	rs7203904	16	68862941	C	G	phylum.Firmicutes.id.1672	0.05442	0.0122	7.44e-06	Low back pain	0.025	0.0156	0.1092
937	rs7247191	19	22899585	T	C	phylum.Firmicutes.id.1672	-0.07102	0.01569	4.86e-06	Low back pain	0.0118	0.0225	0.600701
938	rs72738886	5	35770550	T	C	phylum.Firmicutes.id.1672	0.08673	0.01896	6.58e-06	Low back pain	-0.061	0.0257	0.0174301
939	rs72771021	10	13841631	C	T	phylum.Firmicutes.id.1672	-0.14136	0.03083	5.12e-06	Low back pain	-0.031	0.0267	0.2464
940	rs7975768	12	97374875	C	G	phylum.Firmicutes.id.1672	0.05024	0.01088	4.11e-06	Low back pain	0.0069	0.0136	0.6133
941	rs8085381	18	29328305	G	A	phylum.Firmicutes.id.1672	0.06461	0.01458	8.51e-06	Low back pain	0.0174	0.0175	0.3213
942	rs992074	21	18567802	C	T	phylum.Firmicutes.id.1672	0.23349	0.0509	8.52e-06	Low back pain	-0.0043	0.0456	0.9249
943	rs10976229	9	7317307	T	G	genus.RuminococcaceaeUCG004.id.11362	0.09726	0.02131	4.54e-06	Low back pain	0.0179	0.0201	0.374
944	rs112905091	9	77348753	T	C	genus.RuminococcaceaeUCG004.id.11362	-0.11033	0.02538	8.06e-06	Low back pain	-0.0182	0.0246	0.459
945	rs12125734	1	103732214	G	T	genus.RuminococcaceaeUCG004.id.11362	0.1329	0.02559	2.27e-07	Low back pain	-0.0147	0.0231	0.5233
946	rs2248146	7	24791998	T	C	genus.RuminococcaceaeUCG004.id.11362	0.07074	0.01526	4.03e-06	Low back pain	-0.0263	0.0142	0.0639396
947	rs4681319	3	146120496	C	T	genus.RuminococcaceaeUCG004.id.11362	0.06526	0.01443	6.11e-06	Low back pain	0.0159	0.0135	0.2389
948	rs511258	3	169966722	G	A	genus.RuminococcaceaeUCG004.id.11362	-0.07656	0.01613	3.01e-06	Low back pain	0.0363	0.0173	0.0359998
949	rs59963881	3	179590686	A	G	genus.RuminococcaceaeUCG004.id.11362	0.07642	0.01677	8.1e-06	Low back pain	0.0106	0.0153	0.4885
950	rs61926359	12	69405553	A	G	genus.RuminococcaceaeUCG004.id.11362	0.09579	0.02035	4.41e-06	Low back pain	0.0109	0.0178	0.541101
951	rs6769553	3	54427795	A	G	genus.RuminococcaceaeUCG004.id.11362	0.08215	0.01565	1.85e-07	Low back pain	-0.0296	0.0154	0.0539399
952	rs7569771	2	239846337	A	G	genus.RuminococcaceaeUCG004.id.11362	-0.07718	0.01692	4.91e-06	Low back pain	-0.0033	0.0157	0.8329
953	rs872501	8	139253064	G	A	genus.RuminococcaceaeUCG004.id.11362	0.1148	0.02578	6.64e-06	Low back pain	0.0226	0.0253	0.3715
954	rs112381107	9	15271933	C	T	order.Desulfovibrionales.id.3156	0.21009	0.0457	3.22e-06	Low back pain	-0.0224	0.0285	0.4333
955	rs11599763	10	11855599	T	C	order.Desulfovibrionales.id.3156	-0.05524	0.0117	2.65e-06	Low back pain	-0.0178	0.0139	0.1994
956	rs16851319	1	203308383	G	C	order.Desulfovibrionales.id.3156	-0.07206	0.01504	3.25e-06	Low back pain	0.0027	0.0179	0.8788
957	rs17791387	9	81834426	A	G	order.Desulfovibrionales.id.3156	-0.07086	0.01537	3.65e-06	Low back pain	-0.051	0.0232	0.0276599
958	rs186073	3	31133401	T	C	order.Desulfovibrionales.id.3156	0.05459	0.01181	4.14e-06	Low back pain	0.0002	0.0139	0.9872
959	rs2692012	1	203994218	A	G	order.Desulfovibrionales.id.3156	0.10847	0.02523	4.15e-06	Low back pain	0.0223	0.0296	0.4507
960	rs2838334	21	45064961	G	A	order.Desulfovibrionales.id.3156	0.05761	0.01237	2.91e-06	Low back pain	-0.008	0.0142	0.5749
961	rs4506934	17	2856662	C	T	order.Desulfovibrionales.id.3156	-0.09676	0.02006	1.56e-06	Low back pain	0.0083	0.0211	0.6925
962	rs6058181	20	33694801	C	T	order.Desulfovibrionales.id.3156	0.08409	0.01654	1.99e-07	Low back pain	-0.0304	0.0183	0.0969907
963	rs62020470	15	96161065	A	G	order.Desulfovibrionales.id.3156	-0.05654	0.0129	9.49e-06	Low back pain	-0.0049	0.0177	0.7837
964	rs6837640	4	98036724	T	C	order.Desulfovibrionales.id.3156	0.05203	0.01168	8.52e-06	Low back pain	-0.0026	0.0138	0.8495
965	rs7936267	11	10660816	A	G	order.Desulfovibrionales.id.3156	-0.05647	0.01228	8.18e-06	Low back pain	-0.0055	0.0141	0.6964
966	rs9928243	16	71541641	C	A	order.Desulfovibrionales.id.3156	-0.05487	0.01173	3.08e-06	Low back pain	0.0008	0.0136	0.9531
967	rs112381107	9	15271933	C	T	family.Desulfovibrionaceae.id.3169	0.21144	0.0457	2.82e-06	Low back pain	-0.0224	0.0285	0.4333
968	rs11599763	10	11855599	T	C	family.Desulfovibrionaceae.id.3169	-0.05522	0.0117	2.67e-06	Low back pain	-0.0178	0.0139	0.1994
969	rs16851319	1	203308383	G	C	family.Desulfovibrionaceae.id.3169	-0.07245	0.01504	2.85e-06	Low back pain	0.0027	0.0179	0.8788
970	rs17791387	9	81834426	A	G	family.Desulfovibrionaceae.id.3169	-0.0713	0.01537	3.14e-06	Low back pain	-0.051	0.0232	0.0276599
971	rs186073	3	31133401	T	C	family.Desulfovibrionaceae.id.3169	0.0539	0.01181	5.47e-06	Low back pain	0.0002	0.0139	0.9872
972	rs2692012	1	203994218	A	G	family.Desulfovibrionaceae.id.3169	0.11145	0.02523	2.4e-06	Low back pain	0.0223	0.0296	0.4507
973	rs2838334	21	45064961	G	A	family.Desulfovibrionaceae.id.3169	0.05781	0.01237	2.7e-06	Low back pain	-0.008	0.0142	0.5749
974	rs3935584	2	233929283	C	T	family.Desulfovibrionaceae.id.3169	-0.05141	0.01153	9.95e-06	Low back pain	0.01	0.0136	0.4609
975	rs4506934	17	2856662	C	T	family.Desulfovibrionaceae.id.3169	-0.09541	0.02006	2.22e-06	Low back pain	0.0083	0.0211	0.6925
976	rs6058181	20	33694801	C	T	family.Desulfovibrionaceae.id.3169	0.08383	0.01654	2.16e-07	Low back pain	-0.0304	0.0183	0.0969907
977	rs6837640	4	98036724	T	C	family.Desulfovibrionaceae.id.3169	0.05262	0.01168	6.78e-06	Low back pain	-0.0026	0.0138	0.8495
978	rs7164160	15	96159374	A	T	family.Desulfovibrionaceae.id.3169	-0.05682	0.0129	8.63e-06	Low back pain	-0.0049	0.0177	0.782
979	rs7936267	11	10660816	A	G	family.Desulfovibrionaceae.id.3169	-0.05657	0.01228	7.82e-06	Low back pain	-0.0055	0.0141	0.6964
980	rs9928243	16	71541641	C	A	family.Desulfovibrionaceae.id.3169	-0.05451	0.01174	3.58e-06	Low back pain	0.0008	0.0136	0.9531
981	rs12452946	17	17253288	A	G	genus.Howardella.id.2000	-0.10617	0.02279	3.19e-06	Low back pain	0.0189	0.0135	0.1615
982	rs1484873	18	43206985	A	G	genus.Howardella.id.2000	-0.23785	0.04609	7.92e-07	Low back pain	-0.0349	0.0189	0.0650699
983	rs17167098	7	133154356	G	A	genus.Howardella.id.2000	-0.16762	0.035	1.22e-06	Low back pain	-0.0422	0.0198	0.0327703
984	rs280107	4	94921813	G	T	genus.Howardella.id.2000	0.10346	0.0229	6.51e-06	Low back pain	0	0.0135	0.9994
985	rs36081916	7	93527414	T	C	genus.Howardella.id.2000	-0.18357	0.04005	3.16e-06	Low back pain	-0.014	0.024	0.559899
986	rs3791893	2	218819396	A	G	genus.Howardella.id.2000	0.15023	0.0339	5.43e-06	Low back pain	0.0238	0.0192	0.2147
987	rs609430	4	169178315	T	G	genus.Howardella.id.2000	-0.11655	0.0238	1.25e-06	Low back pain	-0.0022	0.0141	0.8759
988	rs61771805	1	72972799	A	T	genus.Howardella.id.2000	-0.13716	0.02956	3.43e-06	Low back pain	-0.0127	0.0215	0.5555
989	rs672217	18	60125134	G	A	genus.Howardella.id.2000	0.16278	0.03481	3.72e-06	Low back pain	-0.0196	0.0169	0.2463
990	rs10981640	9	115897803	A	C	genus.Veillonella.id.2198	0.08307	0.01848	8.93e-06	Low back pain	-0.001	0.0179	0.9558
991	rs11108821	12	97515151	T	G	genus.Veillonella.id.2198	-0.13154	0.02988	7.21e-06	Low back pain	-0.0289	0.0207	0.1614
992	rs12679709	8	13253770	C	G	genus.Veillonella.id.2198	-0.07866	0.01637	1.86e-06	Low back pain	-0.0039	0.0141	0.7808
993	rs12709703	18	37909846	A	G	genus.Veillonella.id.2198	0.12343	0.02712	3.76e-06	Low back pain	-0.0861	0.0314	0.00611702
994	rs1882878	21	30010673	A	G	genus.Veillonella.id.2198	-0.07625	0.01628	3.1e-06	Low back pain	-0.0013	0.0148	0.9308
995	rs2013594	11	44302154	T	C	genus.Veillonella.id.2198	-0.07367	0.01541	1.76e-06	Low back pain	0.0235	0.0139	0.0894293
996	rs3098421	15	42651033	C	G	genus.Veillonella.id.2198	0.06732	0.01467	4.37e-06	Low back pain	0.0078	0.0136	0.567599
997	rs364432	3	1669025	C	A	genus.Veillonella.id.2198	0.0903	0.02094	9.22e-06	Low back pain	-0.0081	0.0188	0.665701
998	rs4679195	3	125544296	T	G	genus.Veillonella.id.2198	0.07563	0.01632	3.14e-06	Low back pain	-0.0301	0.0161	0.0609902
999	rs55807413	11	2956783	A	G	genus.Veillonella.id.2198	0.10653	0.02355	5.27e-06	Low back pain	0.0532	0.0226	0.0183802
1000	rs62376424	5	119914285	C	T	genus.Veillonella.id.2198	-0.07386	0.01624	6.46e-06	Low back pain	-0.0083	0.0148	0.5729
1001	rs742016	22	45604800	A	G	genus.Veillonella.id.2198	-0.07016	0.01488	2.62e-06	Low back pain	-0.0198	0.0143	0.165
1002	rs10402681	19	53266574	A	G	genus.Tyzzerella3.id.11335	-0.08952	0.01995	9.82e-06	Low back pain	0.0037	0.0137	0.786001
1003	rs10898797	11	87588698	C	T	genus.Tyzzerella3.id.11335	0.12069	0.02724	9.9e-06	Low back pain	0.0331	0.0217	0.1265
1004	rs112102233	10	46098286	A	G	genus.Tyzzerella3.id.11335	-0.21163	0.04714	7.24e-06	Low back pain	-0.0189	0.0324	0.5603
1005	rs11215416	11	115077327	G	A	genus.Tyzzerella3.id.11335	-0.09907	0.02211	9.74e-06	Low back pain	-0.0179	0.0152	0.2412
1006	rs1232220	6	102680257	G	T	genus.Tyzzerella3.id.11335	-0.14246	0.03158	8.36e-06	Low back pain	-0.0304	0.0229	0.1851
1007	rs17706273	5	16388259	T	C	genus.Tyzzerella3.id.11335	-0.13976	0.02728	5.48e-07	Low back pain	-0.0007	0.0253	0.9794
1008	rs17809157	7	82547827	A	T	genus.Tyzzerella3.id.11335	-0.15931	0.0333	2.3e-06	Low back pain	-0.0565	0.0214	0.0083299
1009	rs191093	12	77390329	G	A	genus.Tyzzerella3.id.11335	0.15675	0.03509	8.37e-06	Low back pain	0.0288	0.0218	0.1877
1010	rs4715624	6	56281321	C	T	genus.Tyzzerella3.id.11335	-0.09694	0.02147	6.69e-06	Low back pain	0.007	0.015	0.6406
1011	rs4904512	14	89595945	T	C	genus.Tyzzerella3.id.11335	-0.11624	0.02485	3.15e-06	Low back pain	-0.0166	0.0201	0.407
1012	rs55799124	17	3738781	A	G	genus.Tyzzerella3.id.11335	-0.11226	0.02365	1.64e-06	Low back pain	-0.0187	0.0153	0.2218
1013	rs61161664	3	3705345	C	G	genus.Tyzzerella3.id.11335	0.09763	0.02148	3.42e-06	Low back pain	-0.0127	0.0154	0.4087
1014	rs67476743	19	1030320	T	G	genus.Tyzzerella3.id.11335	0.12982	0.02201	5.1e-09	Low back pain	0.0154	0.0153	0.3135
1015	rs7019909	9	33113322	T	C	genus.Tyzzerella3.id.11335	0.14136	0.02992	2.3e-06	Low back pain	0.0089	0.0207	0.666
1016	rs7333521	13	81593016	T	C	genus.Tyzzerella3.id.11335	-0.2087	0.04499	3.46e-06	Low back pain	-0.0161	0.0386	0.676401
1017	rs75091807	13	35023691	G	T	genus.Tyzzerella3.id.11335	-0.18073	0.03794	2.33e-06	Low back pain	-0.0203	0.0282	0.4714
1018	rs7561370	2	57810406	T	C	genus.Tyzzerella3.id.11335	0.13338	0.0284	8.83e-07	Low back pain	-0.0173	0.0189	0.3589
1019	rs10150232	14	30418008	A	G	genus.Anaerotruncus.id.2054	0.05749	0.01244	4.56e-06	Low back pain	0.0273	0.017	0.1084
1020	rs11018566	11	89040226	A	G	genus.Anaerotruncus.id.2054	-0.15646	0.0366	6.13e-06	Low back pain	0.0114	0.0299	0.703701
1021	rs112587048	22	22315604	A	G	genus.Anaerotruncus.id.2054	0.17157	0.03833	6.47e-06	Low back pain	-0.011	0.0259	0.6709
1022	rs12056802	8	74713100	C	G	genus.Anaerotruncus.id.2054	0.07794	0.01766	4.94e-06	Low back pain	0	0.0203	0.9997
1023	rs1272208	9	78630894	G	T	genus.Anaerotruncus.id.2054	-0.06074	0.01294	4.72e-06	Low back pain	-0.0151	0.0159	0.3434
1024	rs1431492	3	150855371	C	T	genus.Anaerotruncus.id.2054	-0.06576	0.01456	6.25e-06	Low back pain	0.0088	0.0185	0.6351
1025	rs4669806	2	12200752	G	T	genus.Anaerotruncus.id.2054	0.05658	0.01225	3.4e-06	Low back pain	-0.0023	0.0164	0.8896
1026	rs6563550	13	38058413	T	C	genus.Anaerotruncus.id.2054	0.08546	0.01761	4.14e-07	Low back pain	-0.0166	0.0251	0.5086
1027	rs7675045	4	172808992	A	T	genus.Anaerotruncus.id.2054	-0.04986	0.01102	6.17e-06	Low back pain	0.0167	0.0135	0.2179
1028	rs7963258	12	113320888	G	C	genus.Anaerotruncus.id.2054	0.04953	0.01116	9.15e-06	Low back pain	-0.0015	0.0142	0.9161
1029	rs8005030	14	30607199	C	T	genus.Anaerotruncus.id.2054	0.05664	0.01174	1.27e-06	Low back pain	0.0069	0.0144	0.6303
1030	rs9347879	6	165015261	T	C	genus.Anaerotruncus.id.2054	0.04845	0.01101	9.73e-06	Low back pain	-0.0052	0.0135	0.6997
1031	rs10794359	11	1051715	T	C	genus.Anaerofilum.id.2053	-0.09545	0.01998	1.98e-06	Low back pain	0.0178	0.0137	0.1945
1032	rs1563175	2	3838940	A	C	genus.Anaerofilum.id.2053	0.09329	0.02014	4.09e-06	Low back pain	-0.0315	0.0135	0.0201298
1033	rs17012738	2	76698142	T	G	genus.Anaerofilum.id.2053	0.09109	0.01994	5.57e-06	Low back pain	0.0067	0.0135	0.6194
1034	rs17096874	14	30991358	C	T	genus.Anaerofilum.id.2053	-0.12582	0.02678	2.84e-06	Low back pain	-0.016	0.0165	0.3316
1035	rs17105491	10	125294406	G	C	genus.Anaerofilum.id.2053	-0.19102	0.04085	1.67e-06	Low back pain	0.0294	0.0284	0.2999
1036	rs356049	17	6450532	G	A	genus.Anaerofilum.id.2053	0.13556	0.02887	3.65e-06	Low back pain	-0.0116	0.0274	0.6724
1037	rs4506496	1	247145690	G	A	genus.Anaerofilum.id.2053	0.10696	0.02119	5.36e-07	Low back pain	0.011	0.0149	0.4605
1038	rs712981	3	129686434	A	C	genus.Anaerofilum.id.2053	0.09952	0.02021	8.51e-07	Low back pain	0.0138	0.0139	0.3197
1039	rs71323160	3	110404788	A	C	genus.Anaerofilum.id.2053	-0.13131	0.02949	9.21e-06	Low back pain	-0.0092	0.0221	0.6782
1040	rs79598899	2	191139151	C	T	genus.Anaerofilum.id.2053	0.1814	0.0356	4.12e-07	Low back pain	-0.0283	0.0327	0.3868
1041	rs816292	12	117811409	T	C	genus.Anaerofilum.id.2053	-0.11115	0.02195	3.73e-07	Low back pain	0.0176	0.0148	0.2352
1042	rs9299345	9	104339812	T	C	genus.Anaerofilum.id.2053	-0.13605	0.0301	7.7e-06	Low back pain	-0.0062	0.0229	0.7865
1043	rs11666127	19	57828980	A	G	genus.ErysipelotrichaceaeUCG003.id.11384	-0.07354	0.01607	4.37e-06	Low back pain	0.0124	0.0178	0.4844
1044	rs11877693	18	43077293	C	G	genus.ErysipelotrichaceaeUCG003.id.11384	-0.09434	0.01884	1.4e-06	Low back pain	-0.0243	0.0199	0.2228
1045	rs11994308	8	91660344	C	T	genus.ErysipelotrichaceaeUCG003.id.11384	0.11645	0.02411	9.47e-07	Low back pain	0.0189	0.0237	0.4252
1046	rs17798136	7	33684926	G	A	genus.ErysipelotrichaceaeUCG003.id.11384	0.15882	0.03477	3.24e-06	Low back pain	0.0146	0.0272	0.5914
1047	rs28568391	10	125628540	A	G	genus.ErysipelotrichaceaeUCG003.id.11384	-0.05936	0.01182	3.73e-07	Low back pain	-0.0031	0.0136	0.8178
1048	rs4758231	11	7765096	G	T	genus.ErysipelotrichaceaeUCG003.id.11384	-0.05459	0.01215	7.49e-06	Low back pain	-0.0042	0.0151	0.778501
1049	rs59068084	4	113256737	T	G	genus.ErysipelotrichaceaeUCG003.id.11384	0.05475	0.01197	5.65e-06	Low back pain	-0.0223	0.0139	0.1081
1050	rs62403464	6	24220160	T	C	genus.ErysipelotrichaceaeUCG003.id.11384	-0.07139	0.01557	4.99e-06	Low back pain	0.0272	0.0174	0.1188
1051	rs73074432	7	20554814	C	T	genus.ErysipelotrichaceaeUCG003.id.11384	0.07311	0.01638	6.81e-06	Low back pain	0.0132	0.0218	0.5439
1052	rs74988980	16	80167277	G	A	genus.ErysipelotrichaceaeUCG003.id.11384	-0.13314	0.03486	8.64e-06	Low back pain	0.0223	0.0338	0.5095
1053	rs75949021	2	175403951	T	C	genus.ErysipelotrichaceaeUCG003.id.11384	-0.15997	0.03701	9.08e-06	Low back pain	-0.0218	0.0349	0.5316
1054	rs76502207	15	86522244	T	C	genus.ErysipelotrichaceaeUCG003.id.11384	0.13893	0.02877	1.34e-06	Low back pain	0.0256	0.0347	0.4603
1055	rs8053479	16	4076830	A	G	genus.ErysipelotrichaceaeUCG003.id.11384	-0.08605	0.01855	3.01e-06	Low back pain	0.0153	0.0212	0.4714
1056	rs10805326	4	14324623	G	A	family.Peptostreptococcaceae.id.2042	0.05565	0.01222	5.44e-06	Low back pain	0.0811	0.1288	0.5286
1057	rs10805326	4	14324623	G	A	family.Peptostreptococcaceae.id.2042	0.05565	0.01222	5.44e-06	Low back pain	-0.0014	0.0149	0.9257
1058	rs117020988	7	46710977	C	T	family.Peptostreptococcaceae.id.2042	0.1745	0.03694	2.92e-06	Low back pain	0.0068	0.0248	0.782899
1059	rs12377846	9	16786784	C	A	family.Peptostreptococcaceae.id.2042	-0.24744	0.05024	7.23e-07	Low back pain	-0.0014	0.0406	0.9724
1060	rs12986312	19	17414138	T	G	family.Peptostreptococcaceae.id.2042	0.05782	0.01254	4.14e-06	Low back pain	-0.0116	0.0148	0.4315
1061	rs12993096	2	67823472	T	C	family.Peptostreptococcaceae.id.2042	-0.05665	0.01276	6.18e-06	Low back pain	0.0278	0.0171	0.1047
1062	rs1467258	17	38216487	G	A	family.Peptostreptococcaceae.id.2042	0.07266	0.01617	7.12e-06	Low back pain	0.0169	0.0174	0.3299
1063	rs1520207	3	151781175	C	T	family.Peptostreptococcaceae.id.2042	0.05248	0.0112	2.99e-06	Low back pain	-0.002	0.0135	0.88
1064	rs2644627	8	26726641	C	G	family.Peptostreptococcaceae.id.2042	-0.05426	0.01118	1.19e-06	Low back pain	0.0099	0.0137	0.469
1065	rs2668550	4	54513106	T	C	family.Peptostreptococcaceae.id.2042	-0.06422	0.01429	9.87e-06	Low back pain	0.0032	0.0183	0.8599
1066	rs4692811	4	171180190	C	T	family.Peptostreptococcaceae.id.2042	0.06404	0.01264	4.04e-07	Low back pain	0.0369	0.0143	0.00965606
1067	rs59865771	16	89246670	C	T	family.Peptostreptococcaceae.id.2042	-0.05735	0.01267	7.21e-06	Low back pain	-0.0357	0.0142	0.0122301
1068	rs61841503	10	17019559	G	A	family.Peptostreptococcaceae.id.2042	0.08745	0.01607	4.7e-08	Low back pain	-0.0456	0.0202	0.0240802
1069	rs75819860	18	65324280	T	A	family.Peptostreptococcaceae.id.2042	0.12514	0.0267	2.75e-06	Low back pain	-0.0206	0.0217	0.3416
1070	rs76982728	7	44312824	T	C	family.Peptostreptococcaceae.id.2042	0.1242	0.02669	3.24e-06	Low back pain	-0.0188	0.0473	0.691801
1071	rs77540684	10	14650535	T	G	family.Peptostreptococcaceae.id.2042	0.10626	0.0244	7.73e-06	Low back pain	-0.0246	0.0229	0.2815
1072	rs77702691	13	88725540	A	G	family.Peptostreptococcaceae.id.2042	-0.08741	0.01952	9.67e-06	Low back pain	-0.0521	0.0241	0.0307801
1073	rs9573937	13	77351196	A	G	family.Peptostreptococcaceae.id.2042	-0.06829	0.01424	2.34e-06	Low back pain	0.0153	0.0182	0.4005
1074	rs13086907	3	142135117	G	A	order.Selenomonadales.id.2165	0.06278	0.01312	1.63e-06	Low back pain	-0.0289	0.0162	0.0750499
1075	rs1447205	8	41231597	G	C	order.Selenomonadales.id.2165	-0.05022	0.0108	2.68e-06	Low back pain	-0.0156	0.0141	0.2684
1076	rs1643968	5	165266628	T	C	order.Selenomonadales.id.2165	-0.05586	0.01119	5.24e-07	Low back pain	-0.0102	0.0141	0.4692
1077	rs2834062	21	34377485	A	G	order.Selenomonadales.id.2165	0.04875	0.01084	8.31e-06	Low back pain	0.011	0.0149	0.4583
1078	rs4463806	10	115597993	T	C	order.Selenomonadales.id.2165	-0.05429	0.01289	7.58e-06	Low back pain	-0.0369	0.0173	0.03264
1079	rs4722181	7	22817571	T	G	order.Selenomonadales.id.2165	0.0485	0.01054	3.88e-06	Low back pain	-0.0006	0.0135	0.9646
1080	rs60274479	16	21249925	T	C	order.Selenomonadales.id.2165	-0.06601	0.01335	1.02e-06	Low back pain	-0.0234	0.0171	0.1707
1081	rs61249479	9	124912908	A	C	order.Selenomonadales.id.2165	0.07809	0.01682	2.45e-06	Low back pain	-0.0321	0.0186	0.0845298
1082	rs71405394	15	101245088	G	A	order.Selenomonadales.id.2165	-0.11311	0.02391	2.29e-06	Low back pain	-0.0303	0.027	0.2607
1083	rs73232831	4	17413426	G	A	order.Selenomonadales.id.2165	-0.15183	0.03149	1.87e-06	Low back pain	-0.0205	0.0377	0.5873
1084	rs9423647	10	5579818	G	A	order.Selenomonadales.id.2165	0.04708	0.01049	7.8e-06	Low back pain	0.0102	0.0136	0.452101
1085	rs9514026	13	103165891	C	A	order.Selenomonadales.id.2165	-0.05489	0.0126	8.95e-06	Low back pain	0.0189	0.0152	0.2123
1086	rs1002941	15	101242690	G	A	phylum.Lentisphaerae.id.2238	0.10409	0.02305	6.76e-06	Low back pain	-0.0183	0.0157	0.2438
1087	rs1024938	3	190297758	C	A	phylum.Lentisphaerae.id.2238	0.09524	0.02134	7.73e-06	Low back pain	-0.0131	0.0138	0.3447
1088	rs11770843	7	146795379	C	T	phylum.Lentisphaerae.id.2238	0.10707	0.0232	2.44e-06	Low back pain	-0.0114	0.0145	0.4321
1089	rs1326784	9	12878125	C	T	phylum.Lentisphaerae.id.2238	0.11165	0.02576	9.93e-06	Low back pain	-0.0111	0.0152	0.4653
1090	rs17114848	15	25162535	G	A	phylum.Lentisphaerae.id.2238	0.14885	0.03205	5.35e-06	Low back pain	0.0196	0.0229	0.3918
1091	rs17473575	5	95849323	T	C	phylum.Lentisphaerae.id.2238	-0.11643	0.02597	7.67e-06	Low back pain	-0.0381	0.0201	0.0573495
1092	rs2825714	21	21023966	A	G	phylum.Lentisphaerae.id.2238	-0.13302	0.0285	2.42e-06	Low back pain	-0.0066	0.0183	0.7183
1093	rs60995569	10	53930085	T	G	phylum.Lentisphaerae.id.2238	-0.15953	0.03346	9.64e-06	Low back pain	-0.0009	0.0216	0.968
1094	rs62570196	9	111086170	C	T	phylum.Lentisphaerae.id.2238	-0.19879	0.04327	4.98e-06	Low back pain	0.0088	0.0345	0.7976
1095	rs72640280	1	11943792	A	G	phylum.Lentisphaerae.id.2238	0.22019	0.04859	5.19e-06	Low back pain	0.0292	0.0297	0.3248
1096	rs73194460	8	6220034	C	T	phylum.Lentisphaerae.id.2238	0.20894	0.04511	5.77e-06	Low back pain	0.0297	0.0282	0.2921
1097	rs77599476	20	61394262	A	G	phylum.Lentisphaerae.id.2238	0.22256	0.04747	3.58e-06	Low back pain	-0.0436	0.0293	0.1377
1098	rs10490679	2	36497661	G	A	genus.Phascolarctobacterium.id.2168	0.09161	0.02104	9.23e-06	Low back pain	0.0565	0.024	0.01869
1099	rs12618201	2	174436533	A	G	genus.Phascolarctobacterium.id.2168	0.06394	0.01374	3.23e-06	Low back pain	0.0053	0.0136	0.696
1100	rs1264476	8	102434276	T	G	genus.Phascolarctobacterium.id.2168	0.07456	0.01652	7.23e-06	Low back pain	-0.0087	0.0174	0.616799
1101	rs2179082	22	35888658	T	C	genus.Phascolarctobacterium.id.2168	0.08528	0.01904	7.83e-06	Low back pain	-0.0162	0.0197	0.4113
1102	rs28525131	14	21358155	G	A	genus.Phascolarctobacterium.id.2168	-0.11848	0.02683	8.27e-06	Low back pain	-0.0378	0.0315	0.2303
1103	rs56069061	3	168339417	G	A	genus.Phascolarctobacterium.id.2168	-0.11233	0.02294	1.3e-06	Low back pain	-0.0001	0.0275	0.9973
1104	rs56157888	4	183252836	A	C	genus.Phascolarctobacterium.id.2168	0.09586	0.01926	8.3e-07	Low back pain	0.0205	0.0163	0.2089
1105	rs57528411	11	6258689	A	G	genus.Phascolarctobacterium.id.2168	-0.10672	0.02389	8.37e-06	Low back pain	0.0332	0.0209	0.1127
1106	rs61934731	12	81829333	C	T	genus.Phascolarctobacterium.id.2168	-0.14118	0.03182	8.68e-06	Low back pain	0.0406	0.0232	0.0803304
1107	rs6427992	1	203102563	G	C	genus.Phascolarctobacterium.id.2168	-0.06416	0.01368	2.78e-06	Low back pain	-0.0217	0.014	0.1211
1108	rs72792453	10	33858892	G	A	genus.Phascolarctobacterium.id.2168	-0.10972	0.02464	6.09e-06	Low back pain	0.0382	0.0271	0.1589
1109	rs74540770	3	186553389	G	A	genus.Phascolarctobacterium.id.2168	-0.12246	0.02567	2.34e-06	Low back pain	0.0026	0.0249	0.9179
1110	rs75882962	12	53098742	T	C	genus.Phascolarctobacterium.id.2168	0.09447	0.01896	5.55e-07	Low back pain	-0.0281	0.0203	0.1674
1111	rs76124218	17	73584441	C	G	genus.Phascolarctobacterium.id.2168	-0.15936	0.03445	2.67e-06	Low back pain	0.0105	0.0357	0.7692
1112	rs7982713	13	71376322	G	A	genus.Phascolarctobacterium.id.2168	0.0724	0.01622	9.34e-06	Low back pain	0.001	0.0152	0.946
1113	rs10944866	6	66682098	A	G	species.Ruminococcusgnavusgroup.id.14376	-0.14118	0.03082	2.94e-06	Low back pain	0.016	0.0283	0.5715
1114	rs11597105	10	6512581	A	G	species.Ruminococcusgnavusgroup.id.14376	0.1146	0.02483	5.74e-06	Low back pain	-0.0059	0.0169	0.7262
1115	rs11864644	16	433078	T	C	species.Ruminococcusgnavusgroup.id.14376	-0.13583	0.03152	7.56e-06	Low back pain	0.0089	0.0211	0.675499
1116	rs12402335	1	115136095	A	T	species.Ruminococcusgnavusgroup.id.14376	0.0863	0.01947	4.9e-06	Low back pain	-0.0062	0.0149	0.6785
1117	rs12989336	2	36259341	G	A	species.Ruminococcusgnavusgroup.id.14376	-0.08562	0.0186	4.52e-06	Low back pain	0.0457	0.0151	0.00242399
1118	rs13163520	5	18662686	G	A	species.Ruminococcusgnavusgroup.id.14376	-0.13	0.02314	2.16e-08	Low back pain	-0.0098	0.0174	0.5739
1119	rs2909242	8	129224680	C	A	species.Ruminococcusgnavusgroup.id.14376	-0.0852	0.01816	2.75e-06	Low back pain	-0.0179	0.0144	0.2137
1120	rs3124783	9	135838591	A	G	species.Ruminococcusgnavusgroup.id.14376	-0.113	0.02468	3.94e-06	Low back pain	0.0079	0.0202	0.6968
1121	rs4738063	8	70955207	C	T	species.Ruminococcusgnavusgroup.id.14376	-0.08472	0.01894	8.87e-06	Low back pain	-0.0028	0.0147	0.8473
1122	rs62167033	2	144700007	T	C	species.Ruminococcusgnavusgroup.id.14376	0.18098	0.03914	4.43e-06	Low back pain	-0.0265	0.0342	0.4383
1123	rs6753354	2	174050314	G	A	species.Ruminococcusgnavusgroup.id.14376	-0.11566	0.02535	9.24e-06	Low back pain	-0.0018	0.0211	0.9325
1124	rs78399089	3	146290310	T	C	species.Ruminococcusgnavusgroup.id.14376	0.14349	0.03222	5.7e-06	Low back pain	0.0376	0.0213	0.0768405
1125	rs934940	2	122096018	A	C	species.Ruminococcusgnavusgroup.id.14376	-0.10805	0.02274	1.13e-06	Low back pain	0.031	0.02	0.1205
1126	rs9872758	3	66701851	T	C	species.Ruminococcusgnavusgroup.id.14376	0.0827	0.01749	2.47e-06	Low back pain	-0.0314	0.0135	0.0205802
1127	rs10209098	2	114493151	A	G	genus.Prevotella9.id.11183	-0.07091	0.01555	4.64e-06	Low back pain	-0.0295	0.0153	0.0531105
1128	rs10512344	9	109009495	C	G	genus.Prevotella9.id.11183	0.24737	0.05441	3.2e-06	Low back pain	-0.0214	0.0489	0.6622
1129	rs111509883	19	639161	T	C	genus.Prevotella9.id.11183	0.1679	0.03443	1.56e-06	Low back pain	0.0059	0.0216	0.7845
1130	rs11199734	10	122819400	A	T	genus.Prevotella9.id.11183	0.07659	0.01684	6.85e-06	Low back pain	-0.0105	0.0163	0.5222
1131	rs11685699	2	11232685	C	T	genus.Prevotella9.id.11183	-0.13226	0.02935	7.88e-06	Low back pain	0.0614	0.0252	0.0147601
1132	rs117271932	22	44236460	A	G	genus.Prevotella9.id.11183	0.20809	0.04404	2.82e-06	Low back pain	-0.0413	0.0292	0.1572
1133	rs16966465	15	38518414	G	C	genus.Prevotella9.id.11183	0.0753	0.01643	6.18e-06	Low back pain	0.0148	0.0174	0.3941
1134	rs2104588	10	12497581	T	C	genus.Prevotella9.id.11183	0.10579	0.02361	6.73e-06	Low back pain	-0.0223	0.0295	0.4507
1135	rs2495052	1	14161251	A	G	genus.Prevotella9.id.11183	0.08353	0.01873	8.57e-06	Low back pain	0.002	0.019	0.9166
1136	rs2683313	8	19115604	A	G	genus.Prevotella9.id.11183	-0.07093	0.01506	2.34e-06	Low back pain	0.0087	0.0146	0.551001
1137	rs4968431	17	59421778	G	T	genus.Prevotella9.id.11183	0.06332	0.01433	9.57e-06	Low back pain	-0.0053	0.0142	0.7104
1138	rs7232121	18	19993452	G	C	genus.Prevotella9.id.11183	0.06476	0.01433	7.13e-06	Low back pain	0.0079	0.0137	0.5618
1139	rs72815774	2	91954502	T	C	genus.Prevotella9.id.11183	-0.17619	0.03931	8.78e-06	Low back pain	0.0024	0.0304	0.9362
1140	rs746764	20	21470713	T	C	genus.Prevotella9.id.11183	-0.08664	0.01917	5.38e-06	Low back pain	-0.0252	0.0165	0.126
1141	rs9428102	1	118852817	A	G	genus.Prevotella9.id.11183	-0.07768	0.01748	4.17e-06	Low back pain	0.0033	0.0163	0.8379
1142	rs9613013	22	26152738	G	A	genus.Prevotella9.id.11183	0.09049	0.0202	8.54e-06	Low back pain	-0.0317	0.0206	0.1244
1143	rs10131724	14	52219066	A	C	species.Eubacteriumruminantiumgroup.id.11340	-0.20081	0.04124	1.82e-06	Low back pain	0.0154	0.0228	0.4983
1144	rs10923018	1	88523399	G	A	species.Eubacteriumruminantiumgroup.id.11340	0.0715	0.01601	8.48e-06	Low back pain	-0.0083	0.0137	0.5433
1145	rs112375806	22	48749548	T	A	species.Eubacteriumruminantiumgroup.id.11340	0.14399	0.02929	4.48e-06	Low back pain	-0.0081	0.0197	0.6806
1146	rs11637981	15	61289622	G	T	species.Eubacteriumruminantiumgroup.id.11340	-0.0711	0.016	9.12e-06	Low back pain	0.0171	0.0136	0.2086
1147	rs13025464	2	201610645	T	C	species.Eubacteriumruminantiumgroup.id.11340	-0.07587	0.01629	3.31e-06	Low back pain	-0.0122	0.0138	0.3773
1148	rs139749	22	25303055	C	T	species.Eubacteriumruminantiumgroup.id.11340	-0.08244	0.01708	1.4e-06	Low back pain	-0.0023	0.0143	0.874
1149	rs16891896	5	33897589	G	A	species.Eubacteriumruminantiumgroup.id.11340	-0.17402	0.03872	2.2e-06	Low back pain	-0.0257	0.0242	0.2884
1150	rs17519472	12	30360954	C	T	species.Eubacteriumruminantiumgroup.id.11340	0.10383	0.02327	9.32e-06	Low back pain	0.0031	0.0195	0.8754
1151	rs209813	6	11953633	G	A	species.Eubacteriumruminantiumgroup.id.11340	-0.10299	0.02352	9.32e-06	Low back pain	0.0451	0.0191	0.01834
1152	rs2116427	5	121182996	A	G	species.Eubacteriumruminantiumgroup.id.11340	0.0918	0.01816	3.38e-07	Low back pain	-0.0121	0.0155	0.4331
1153	rs2229917	9	130980937	A	G	species.Eubacteriumruminantiumgroup.id.11340	0.15407	0.03229	1.81e-06	Low back pain	-0.0037	0.0337	0.9133
1154	rs2418654	2	71247578	C	T	species.Eubacteriumruminantiumgroup.id.11340	-0.07594	0.01649	4.01e-06	Low back pain	-0.0117	0.0138	0.3976
1155	rs2817174	1	3044181	C	T	species.Eubacteriumruminantiumgroup.id.11340	-0.07378	0.01628	6.31e-06	Low back pain	0.0001	0.0139	0.9953
1156	rs57340348	6	130030114	T	C	species.Eubacteriumruminantiumgroup.id.11340	-0.09692	0.02111	5.67e-06	Low back pain	-0.0093	0.0169	0.583399
1157	rs606117	9	2539358	A	G	species.Eubacteriumruminantiumgroup.id.11340	0.08314	0.01796	4.5e-06	Low back pain	0.0188	0.0152	0.216
1158	rs6676699	1	197978281	G	T	species.Eubacteriumruminantiumgroup.id.11340	-0.09016	0.01955	4.05e-06	Low back pain	-0.0125	0.0147	0.3943
1159	rs7000472	8	138626268	A	G	species.Eubacteriumruminantiumgroup.id.11340	-0.07656	0.01643	3.26e-06	Low back pain	0.0017	0.0138	0.8994
1160	rs72836424	10	129037453	C	T	species.Eubacteriumruminantiumgroup.id.11340	-0.14141	0.02998	1.71e-06	Low back pain	0.0112	0.0216	0.6024
1161	rs73139629	12	63306003	A	C	species.Eubacteriumruminantiumgroup.id.11340	-0.1157	0.02467	4.22e-06	Low back pain	-0.0352	0.0236	0.1356
1162	rs1035588	2	150077190	A	G	genus.Olsenella.id.822	-0.11178	0.02349	1.95e-06	Low back pain	0.0034	0.014	0.8069
1163	rs17148768	10	10777085	G	A	genus.Olsenella.id.822	0.13496	0.02935	4.8e-06	Low back pain	-0.0194	0.0182	0.2866
1164	rs2759329	1	231960352	G	A	genus.Olsenella.id.822	-0.10661	0.02354	7.08e-06	Low back pain	0.0044	0.014	0.7519
1165	rs35225860	1	247642270	A	G	genus.Olsenella.id.822	-0.22443	0.04777	2.88e-06	Low back pain	-0.0055	0.0352	0.8757
1166	rs57859935	2	42147675	A	G	genus.Olsenella.id.822	0.10617	0.0237	7.72e-06	Low back pain	-0.003	0.0142	0.8325
1167	rs61090148	4	174810498	A	G	genus.Olsenella.id.822	-0.10456	0.02296	5.71e-06	Low back pain	0.0083	0.0137	0.5463
1168	rs62112538	19	4925018	C	T	genus.Olsenella.id.822	-0.19339	0.04041	2.16e-06	Low back pain	-0.0035	0.0215	0.8725
1169	rs72691585	9	21884425	C	A	genus.Olsenella.id.822	-0.24641	0.05165	3.16e-06	Low back pain	0.0289	0.0198	0.1438
1170	rs7540303	1	179629191	C	T	genus.Olsenella.id.822	0.10616	0.02346	6.67e-06	Low back pain	-0.0369	0.014	0.00834296
1171	rs8066522	17	59632873	G	A	genus.Olsenella.id.822	-0.10664	0.02386	8.13e-06	Low back pain	0.0174	0.0144	0.2271
1172	rs9460691	6	10422207	C	A	genus.Olsenella.id.822	0.12316	0.02667	3.46e-06	Low back pain	-0.0371	0.0173	0.03225
1173	rs1031599	3	66725825	G	T	genus.Lachnoclostridium.id.11308	-0.07882	0.0175	5.54e-06	Low back pain	-0.0372	0.0281	0.1849
1174	rs117518699	6	94721422	T	C	genus.Lachnoclostridium.id.11308	0.11427	0.02534	9.52e-06	Low back pain	-0.0033	0.0386	0.9319
1175	rs12566975	1	185091351	T	C	genus.Lachnoclostridium.id.11308	-0.04829	0.01054	4.6e-06	Low back pain	0.0207	0.0136	0.1278
1176	rs1528479	2	167244051	G	A	genus.Lachnoclostridium.id.11308	-0.04996	0.01115	8.27e-06	Low back pain	-0.0103	0.014	0.4629
1177	rs2385421	18	19743455	A	G	genus.Lachnoclostridium.id.11308	0.07414	0.01801	7.65e-06	Low back pain	0.0264	0.021	0.2082
1178	rs34307675	3	144516395	T	C	genus.Lachnoclostridium.id.11308	-0.07034	0.01602	9.01e-06	Low back pain	-0.0081	0.0179	0.6509
1179	rs3821998	4	38694566	C	A	genus.Lachnoclostridium.id.11308	-0.08565	0.01918	7.46e-06	Low back pain	0.0084	0.0219	0.702499
1180	rs4738679	8	59370320	G	A	genus.Lachnoclostridium.id.11308	-0.05167	0.01136	4.72e-06	Low back pain	0.0032	0.0139	0.818
1181	rs6112314	20	19300846	A	C	genus.Lachnoclostridium.id.11308	-0.05522	0.01078	3.48e-07	Low back pain	0.0129	0.0144	0.3709
1182	rs615997	3	23037786	T	C	genus.Lachnoclostridium.id.11308	0.05074	0.01061	2.27e-06	Low back pain	-0.0125	0.0135	0.3549
1183	rs61915982	12	28158889	T	C	genus.Lachnoclostridium.id.11308	0.08089	0.01728	2.94e-06	Low back pain	0.0401	0.019	0.0344699
1184	rs62285313	3	177470032	A	G	genus.Lachnoclostridium.id.11308	0.088	0.01808	9.44e-07	Low back pain	-0.0214	0.0229	0.3508
1185	rs6543180	2	103301989	A	C	genus.Lachnoclostridium.id.11308	0.04792	0.01079	8.5e-06	Low back pain	0.0098	0.0135	0.4652
1186	rs72829893	17	46694541	G	T	genus.Lachnoclostridium.id.11308	0.11747	0.02681	5.58e-06	Low back pain	0.0035	0.0221	0.8743
1187	rs78068103	17	13816159	A	G	genus.Lachnoclostridium.id.11308	0.08994	0.01939	2.24e-06	Low back pain	-0.0065	0.0211	0.756201
1188	rs789029	18	1053252	C	T	genus.Lachnoclostridium.id.11308	-0.0637	0.01374	3.98e-06	Low back pain	0.0185	0.0195	0.341
1189	rs10093869	8	1266824	A	G	genus.Odoribacter.id.952	-0.05782	0.01248	3.28e-06	Low back pain	-0.0102	0.0137	0.4551
1190	rs10423795	19	49523088	C	T	genus.Odoribacter.id.952	0.05701	0.01206	2.79e-06	Low back pain	0.0013	0.0139	0.9237
1191	rs4793970	17	46763962	A	G	genus.Odoribacter.id.952	-0.05656	0.01286	8.33e-06	Low back pain	0.0125	0.0141	0.3759
1192	rs503751	15	58063881	C	G	genus.Odoribacter.id.952	0.06285	0.01184	1.15e-07	Low back pain	-0.0111	0.0135	0.41
1193	rs6856150	4	11907559	G	A	genus.Odoribacter.id.952	0.09056	0.01934	3.02e-06	Low back pain	0.0212	0.0206	0.3043
1194	rs74553962	8	69677480	T	G	genus.Odoribacter.id.952	0.12127	0.02628	8.8e-06	Low back pain	-0.0241	0.0258	0.3501
1195	rs77779484	12	67655943	G	A	genus.Odoribacter.id.952	-0.13364	0.02666	5.35e-07	Low back pain	-0.0488	0.0281	0.0823209
1196	rs11155559	6	148601905	T	C	genus.Barnesiella.id.944	0.09821	0.02118	4.59e-06	Low back pain	-0.0097	0.0234	0.6797
1197	rs113258194	2	180021531	A	G	genus.Barnesiella.id.944	0.09892	0.02132	6.74e-06	Low back pain	-0.0192	0.023	0.4042
1198	rs12674064	7	122078414	A	T	genus.Barnesiella.id.944	-0.06113	0.01271	1.57e-06	Low back pain	0.0314	0.0154	0.0414
1199	rs12909713	15	87145913	C	T	genus.Barnesiella.id.944	-0.05462	0.01195	5.32e-06	Low back pain	-0.0208	0.0135	0.1237
1200	rs199035	6	23435415	G	A	genus.Barnesiella.id.944	0.05514	0.01192	3.76e-06	Low back pain	-0.0148	0.0136	0.2786
1201	rs2057922	7	10076378	G	C	genus.Barnesiella.id.944	0.09145	0.01937	3.49e-06	Low back pain	-0.0199	0.0183	0.2779
1202	rs2276875	4	5730954	A	G	genus.Barnesiella.id.944	-0.07045	0.01388	3.12e-07	Low back pain	-0.0193	0.0156	0.2184
1203	rs2428166	6	110831148	G	A	genus.Barnesiella.id.944	-0.16402	0.03357	1.09e-06	Low back pain	0.0516	0.0587	0.3791
1204	rs28479800	1	206216607	A	T	genus.Barnesiella.id.944	-0.09105	0.0209	8.07e-06	Low back pain	-0.0165	0.022	0.4522
1205	rs35177866	3	181589155	A	G	genus.Barnesiella.id.944	0.09288	0.01889	1.94e-06	Low back pain	-0.0523	0.0263	0.0467703
1206	rs6009508	22	49538836	C	T	genus.Barnesiella.id.944	0.05289	0.01188	8.95e-06	Low back pain	-0.0019	0.0136	0.8911
1207	rs62251337	3	44327429	A	G	genus.Barnesiella.id.944	-0.06895	0.01486	3.95e-06	Low back pain	-0.0207	0.0195	0.2893
1208	rs77455852	5	54107036	T	G	genus.Barnesiella.id.944	-0.08754	0.01949	4.58e-06	Low back pain	0.0484	0.0195	0.01295
1209	rs79795328	4	114546595	A	G	genus.Barnesiella.id.944	-0.08251	0.01756	3.18e-06	Low back pain	-0.0138	0.0195	0.4789
1210	rs1033434	6	18584026	T	G	genus.Sutterella.id.2896	-0.06123	0.01334	3.91e-06	Low back pain	-0.0089	0.0141	0.5269
1211	rs10786607	10	102523149	G	A	genus.Sutterella.id.2896	-0.06869	0.01496	5.18e-06	Low back pain	-0.0097	0.0183	0.5962
1212	rs1145877	6	82386821	A	G	genus.Sutterella.id.2896	-0.07298	0.01618	7.79e-06	Low back pain	-0.0091	0.0196	0.641599
1213	rs13173038	5	58499183	A	G	genus.Sutterella.id.2896	-0.07326	0.01511	1.54e-06	Low back pain	-0.0067	0.0156	0.6673
1214	rs143438747	1	63278549	T	C	genus.Sutterella.id.2896	-0.14579	0.03069	3.28e-06	Low back pain	-0.02	0.0257	0.4356
1215	rs2321387	13	58689340	G	A	genus.Sutterella.id.2896	-0.05915	0.0124	1.79e-06	Low back pain	0.0041	0.0137	0.7616
1216	rs2613606	7	111285025	C	T	genus.Sutterella.id.2896	-0.05548	0.01236	7.13e-06	Low back pain	0.0058	0.0137	0.673899
1217	rs3863942	2	12283500	C	T	genus.Sutterella.id.2896	0.06174	0.014	8.24e-06	Low back pain	-0.0162	0.0159	0.3074
1218	rs607327	11	111695709	C	T	genus.Sutterella.id.2896	0.05676	0.01285	8.89e-06	Low back pain	-0.0317	0.014	0.0230898
1219	rs61760710	1	18937198	T	G	genus.Sutterella.id.2896	0.05846	0.01296	8.49e-06	Low back pain	-0.0088	0.0137	0.5181
1220	rs62501473	7	150126751	G	A	genus.Sutterella.id.2896	0.0714	0.01488	2.69e-06	Low back pain	-0.011	0.0154	0.4751
1221	rs7499539	16	85038065	A	G	genus.Sutterella.id.2896	0.0621	0.01305	1.89e-06	Low back pain	0.0072	0.0154	0.6375
1222	rs7638039	3	70588939	T	C	genus.Sutterella.id.2896	0.06597	0.01433	5.04e-06	Low back pain	-0.0141	0.0157	0.3667
1223	rs79021277	6	133660443	C	T	genus.Sutterella.id.2896	-0.07886	0.01796	9.86e-06	Low back pain	-0.0044	0.0201	0.8258
1224	rs10841473	12	20378911	G	C	class.Actinobacteria.id.419	-0.05861	0.01228	2.14e-06	Low back pain	-0.0198	0.016	0.2168
1225	rs11655079	17	75348675	T	C	class.Actinobacteria.id.419	-0.05649	0.01238	4.61e-06	Low back pain	-0.0195	0.0175	0.2644
1226	rs11745923	5	475408	G	T	class.Actinobacteria.id.419	0.05544	0.01151	2.15e-06	Low back pain	-0.0274	0.0138	0.0476003
1227	rs12049045	1	114665485	A	G	class.Actinobacteria.id.419	0.05257	0.01138	4.26e-06	Low back pain	0.006	0.0139	0.668099
1228	rs12899991	15	49208992	A	T	class.Actinobacteria.id.419	0.07207	0.01539	3.55e-06	Low back pain	-0.0226	0.0159	0.1553
1229	rs134366	22	35567355	G	A	class.Actinobacteria.id.419	0.11017	0.02342	2.12e-06	Low back pain	-0.0282	0.027	0.2959
1230	rs1376754	2	161611969	G	A	class.Actinobacteria.id.419	0.05168	0.0112	4.47e-06	Low back pain	-0.0013	0.0136	0.922
1231	rs1515761	10	126110032	T	C	class.Actinobacteria.id.419	0.07843	0.01691	2.44e-06	Low back pain	-0.0594	0.026	0.0224502
1232	rs182549	2	136616754	C	T	class.Actinobacteria.id.419	0.11163	0.01202	2.45e-20	Low back pain	-0.0186	0.0138	0.1777
1233	rs1983357	3	64994295	C	A	class.Actinobacteria.id.419	0.06227	0.01396	8.78e-06	Low back pain	-0.0199	0.0175	0.2566
1234	rs319899	5	104253119	A	G	class.Actinobacteria.id.419	0.07337	0.01625	8.2e-06	Low back pain	-0.0123	0.0174	0.4783
1235	rs358060	3	55090439	G	T	class.Actinobacteria.id.419	-0.05012	0.01136	9.8e-06	Low back pain	-0.006	0.014	0.6669
1236	rs60317558	3	127313596	A	G	class.Actinobacteria.id.419	-0.08126	0.01823	9.19e-06	Low back pain	-0.0136	0.0267	0.611499
1237	rs6660520	1	207003553	A	G	class.Actinobacteria.id.419	0.0713	0.01339	9.21e-08	Low back pain	0.0015	0.0152	0.9224
1238	rs7003528	8	8436070	T	C	class.Actinobacteria.id.419	0.05267	0.01201	9.09e-06	Low back pain	-0.0105	0.0146	0.4714
1239	rs72767435	15	94852795	T	C	class.Actinobacteria.id.419	-0.1272	0.02725	1.97e-06	Low back pain	-0.0397	0.0298	0.1819
1240	rs7322849	13	112859829	T	C	class.Actinobacteria.id.419	0.09267	0.01924	1.03e-06	Low back pain	0.0283	0.0236	0.2312
1241	rs7732645	5	18017755	C	T	class.Actinobacteria.id.419	-0.07733	0.0173	6.57e-06	Low back pain	0.0104	0.0224	0.6428
1242	rs80083040	8	65654844	T	G	class.Actinobacteria.id.419	0.15565	0.03452	7.42e-06	Low back pain	0.0754	0.0331	0.0229002
1243	rs8047955	16	81776918	A	G	class.Actinobacteria.id.419	0.05736	0.01163	8.32e-07	Low back pain	0.0076	0.0139	0.587
1244	rs961091	7	95654718	G	A	class.Actinobacteria.id.419	0.05016	0.01121	7.87e-06	Low back pain	0.016	0.014	0.2523
1245	rs10831953	11	13098051	G	A	family.Bifidobacteriaceae.id.433	0.05411	0.01232	7.95e-06	Low back pain	-0.0223	0.0147	0.1293
1246	rs10841473	12	20378911	G	C	family.Bifidobacteriaceae.id.433	-0.06157	0.01283	1.85e-06	Low back pain	-0.0198	0.016	0.2168
1247	rs10857328	4	161211924	T	A	family.Bifidobacteriaceae.id.433	0.05653	0.01259	5.84e-06	Low back pain	0	0.015	0.9981
1248	rs11655079	17	75348675	T	C	family.Bifidobacteriaceae.id.433	-0.05907	0.01295	4.56e-06	Low back pain	-0.0195	0.0175	0.2644
1249	rs12446429	16	898055	T	C	family.Bifidobacteriaceae.id.433	0.08396	0.01898	3.75e-06	Low back pain	0.023	0.0175	0.1884
1250	rs13020688	2	192878532	G	A	family.Bifidobacteriaceae.id.433	0.05752	0.01215	1.99e-06	Low back pain	-0.013	0.0147	0.3771
1251	rs182549	2	136616754	C	T	family.Bifidobacteriaceae.id.433	0.11717	0.01262	3.86e-20	Low back pain	-0.0186	0.0138	0.1777
1252	rs4567981	2	49906864	T	A	family.Bifidobacteriaceae.id.433	0.05576	0.01169	1.87e-06	Low back pain	0.0128	0.0136	0.346
1253	rs5001584	16	81783829	A	G	family.Bifidobacteriaceae.id.433	0.05352	0.01213	9.33e-06	Low back pain	-0.0082	0.0143	0.5677
1254	rs56108664	5	537890	T	C	family.Bifidobacteriaceae.id.433	0.07367	0.01564	1.59e-06	Low back pain	-0.0576	0.0202	0.00431599
1255	rs677010	3	54759606	C	T	family.Bifidobacteriaceae.id.433	0.09032	0.0227	8.66e-06	Low back pain	-0.0498	0.0277	0.0722803
1256	rs677208	18	4304187	G	C	family.Bifidobacteriaceae.id.433	0.07504	0.01642	2.81e-06	Low back pain	0.0386	0.0178	0.0303997
1257	rs7174549	15	92463303	C	T	family.Bifidobacteriaceae.id.433	0.05402	0.01241	9.45e-06	Low back pain	-0.0003	0.0141	0.9842
1258	rs7322849	13	112859829	T	C	family.Bifidobacteriaceae.id.433	0.10857	0.02004	3.29e-08	Low back pain	0.0283	0.0236	0.2312
1259	rs73797465	5	142800289	T	G	family.Bifidobacteriaceae.id.433	-0.09146	0.02077	9.48e-06	Low back pain	-0.0603	0.0214	0.00484195
1260	rs76671854	5	169748189	C	G	family.Bifidobacteriaceae.id.433	-0.08805	0.01822	1.25e-06	Low back pain	0.0179	0.0205	0.3817
1261	rs7971116	12	20984832	G	A	family.Bifidobacteriaceae.id.433	0.05362	0.01184	8.61e-06	Low back pain	-0.0053	0.0137	0.6989
1262	rs857444	6	14617591	C	T	family.Bifidobacteriaceae.id.433	0.05426	0.01201	5.51e-06	Low back pain	0.0038	0.014	0.7861
1263	rs11128180	3	70592215	A	G	class.Betaproteobacteria.id.2867	0.05942	0.01283	3.23e-06	Low back pain	0.0052	0.0159	0.742299
1264	rs12467854	2	239888758	G	C	class.Betaproteobacteria.id.2867	0.06502	0.01313	7.12e-07	Low back pain	0.0047	0.0166	0.7778
1265	rs1511453	4	23588462	A	G	class.Betaproteobacteria.id.2867	0.09194	0.01984	4.82e-06	Low back pain	0.0366	0.0289	0.2042
1266	rs17000015	4	75867283	A	T	class.Betaproteobacteria.id.2867	-0.05472	0.01237	9.52e-06	Low back pain	0.0087	0.0151	0.5652
1267	rs17419034	5	113007517	C	A	class.Betaproteobacteria.id.2867	0.08073	0.01861	5.1e-06	Low back pain	0.0067	0.036	0.8524
1268	rs1928341	1	153240013	A	G	class.Betaproteobacteria.id.2867	0.05199	0.011	2.39e-06	Low back pain	0.0169	0.0137	0.2181
1269	rs2321387	13	58689340	G	A	class.Betaproteobacteria.id.2867	-0.05049	0.0109	3.42e-06	Low back pain	0.0041	0.0137	0.7616
1270	rs2367850	3	193456274	G	C	class.Betaproteobacteria.id.2867	0.06491	0.01299	5.75e-07	Low back pain	0.0002	0.0166	0.992
1271	rs2613606	7	111285025	C	T	class.Betaproteobacteria.id.2867	-0.05114	0.01087	2.18e-06	Low back pain	0.0058	0.0137	0.673899
1272	rs320161	9	104899117	A	G	class.Betaproteobacteria.id.2867	0.05657	0.01257	8.66e-06	Low back pain	-0.0059	0.0162	0.7175
1273	rs4033856	4	45642485	C	T	class.Betaproteobacteria.id.2867	0.08433	0.01667	3.28e-07	Low back pain	-0.0213	0.0241	0.3758
1274	rs56386628	8	112735565	C	T	class.Betaproteobacteria.id.2867	-0.06208	0.01352	5.69e-06	Low back pain	0.0133	0.0155	0.3879
1275	rs6087811	20	30596130	T	G	class.Betaproteobacteria.id.2867	-0.09647	0.01977	9.44e-07	Low back pain	-0.0321	0.0222	0.1486
1276	rs62395635	5	173497796	T	C	class.Betaproteobacteria.id.2867	0.11166	0.02353	1.72e-06	Low back pain	-0.0006	0.028	0.9826
1277	rs7253477	19	35486015	G	T	class.Betaproteobacteria.id.2867	0.21094	0.04726	6.8e-06	Low back pain	-0.0136	0.028	0.6261
1278	rs72747231	9	84206018	C	G	class.Betaproteobacteria.id.2867	-0.13374	0.02879	2.79e-06	Low back pain	-0.0362	0.0322	0.2603
1279	rs11184341	1	105422565	G	C	order.Verrucomicrobiales.id.4030	0.06568	0.01416	3.55e-06	Low back pain	-0.0097	0.0151	0.5211
1280	rs11252894	10	5073050	A	C	order.Verrucomicrobiales.id.4030	0.07814	0.0165	1.9e-06	Low back pain	0.0194	0.0158	0.2206
1281	rs117107102	18	49473635	A	G	order.Verrucomicrobiales.id.4030	0.19602	0.0425	5.08e-06	Low back pain	0.0423	0.0318	0.1836
1282	rs11729256	4	95027272	T	C	order.Verrucomicrobiales.id.4030	0.07541	0.01494	5.05e-07	Low back pain	0.0092	0.018	0.608501
1283	rs12908520	15	97570657	G	A	order.Verrucomicrobiales.id.4030	0.0588	0.01302	5.89e-06	Low back pain	-0.0084	0.0136	0.5399
1284	rs2602429	16	81063149	C	T	order.Verrucomicrobiales.id.4030	0.07394	0.01555	3.03e-06	Low back pain	0.0086	0.0154	0.576301
1285	rs34896295	9	139060991	A	T	order.Verrucomicrobiales.id.4030	-0.10827	0.0242	9.77e-06	Low back pain	0.0151	0.0218	0.4881
1286	rs3995795	10	11389614	C	T	order.Verrucomicrobiales.id.4030	0.06547	0.01402	2.89e-06	Low back pain	-0.0019	0.0139	0.8885
1287	rs4936098	11	130280667	A	G	order.Verrucomicrobiales.id.4030	0.06587	0.01351	6.79e-07	Low back pain	0.0062	0.0142	0.6624
1288	rs61779207	1	41074472	G	A	order.Verrucomicrobiales.id.4030	-0.07762	0.01667	3.6e-06	Low back pain	-0.0055	0.0162	0.7319
1289	rs72999540	2	240347720	T	C	order.Verrucomicrobiales.id.4030	-0.12921	0.02821	7.61e-06	Low back pain	-0.0137	0.03	0.6467
1290	rs74542928	4	100544188	T	C	order.Verrucomicrobiales.id.4030	0.10898	0.02349	2.69e-06	Low back pain	0.0292	0.032	0.3611
1291	rs9349825	6	56341481	A	G	order.Verrucomicrobiales.id.4030	-0.07115	0.01462	1.72e-06	Low back pain	0.0091	0.0174	0.601999
1292	rs10217667	9	13902048	C	T	species.Eubacteriumcoprostanoligenesgroup.id.11375	-0.06718	0.01452	7.14e-06	Low back pain	-0.0083	0.0169	0.621199
1293	rs10444197	10	2215931	A	G	species.Eubacteriumcoprostanoligenesgroup.id.11375	-0.04978	0.0113	7.61e-06	Low back pain	-0.0034	0.0142	0.8091
1294	rs1165472	1	56108604	G	A	species.Eubacteriumcoprostanoligenesgroup.id.11375	-0.05559	0.01229	6.53e-06	Low back pain	0.0142	0.0157	0.3664
1295	rs11720857	3	113794507	C	T	species.Eubacteriumcoprostanoligenesgroup.id.11375	0.06279	0.0144	9.58e-06	Low back pain	-0.0013	0.0178	0.9426
1296	rs12906958	15	36911598	C	T	species.Eubacteriumcoprostanoligenesgroup.id.11375	-0.05414	0.01155	2.81e-06	Low back pain	0.0116	0.0149	0.4339
1297	rs17159861	7	31085162	C	T	species.Eubacteriumcoprostanoligenesgroup.id.11375	0.09712	0.01677	6.66e-09	Low back pain	-0.011	0.022	0.6173
1298	rs2644213	10	84506096	G	A	species.Eubacteriumcoprostanoligenesgroup.id.11375	0.05377	0.01208	9.54e-06	Low back pain	0.0046	0.0147	0.7524
1299	rs4076415	15	86440997	T	G	species.Eubacteriumcoprostanoligenesgroup.id.11375	0.05017	0.01098	3.27e-06	Low back pain	-0.0051	0.0141	0.7149
1300	rs4699741	4	100278697	C	T	species.Eubacteriumcoprostanoligenesgroup.id.11375	-0.08516	0.0203	9.79e-06	Low back pain	0.0096	0.0237	0.6857
1301	rs62025228	15	97882593	T	G	species.Eubacteriumcoprostanoligenesgroup.id.11375	-0.07887	0.01792	9.38e-06	Low back pain	-0.049	0.0246	0.0466799
1302	rs6762473	3	127139574	C	A	species.Eubacteriumcoprostanoligenesgroup.id.11375	0.05166	0.01119	4.84e-06	Low back pain	0.0315	0.0142	0.0269998
1303	rs9648214	7	16380806	T	C	species.Eubacteriumcoprostanoligenesgroup.id.11375	-0.08215	0.01637	2.9e-07	Low back pain	-0.0193	0.0242	0.4241
1304	rs10513350	9	122524437	C	T	phylum.Actinobacteria.id.400	0.09132	0.01971	7.71e-06	Low back pain	0.018	0.0295	0.5414
1305	rs10841473	12	20378911	G	C	phylum.Actinobacteria.id.400	-0.05977	0.01171	3.85e-07	Low back pain	-0.0198	0.016	0.2168
1306	rs12528285	6	92775210	C	T	phylum.Actinobacteria.id.400	0.08058	0.01801	5.83e-06	Low back pain	-0.0145	0.0216	0.5024
1307	rs13192624	6	113129609	T	C	phylum.Actinobacteria.id.400	-0.05214	0.01173	9.1e-06	Low back pain	-0.0254	0.0158	0.1093
1308	rs1397793	5	90471451	G	A	phylum.Actinobacteria.id.400	-0.05146	0.01112	4.77e-06	Low back pain	-0.0326	0.0149	0.0284001
1309	rs1441337	11	13116497	T	C	phylum.Actinobacteria.id.400	0.0506	0.01156	7.53e-06	Low back pain	-0.028	0.0152	0.0649098
1310	rs34284163	16	89248299	A	T	phylum.Actinobacteria.id.400	-0.06265	0.01363	3.7e-06	Low back pain	-0.0232	0.0164	0.1579
1311	rs4429415	2	213756191	C	T	phylum.Actinobacteria.id.400	0.05737	0.01109	2.74e-07	Low back pain	0.0203	0.0136	0.1355
1312	rs55888705	4	1517826	A	G	phylum.Actinobacteria.id.400	0.05299	0.01096	1.47e-06	Low back pain	0.0177	0.015	0.2393
1313	rs62448869	7	24464799	T	A	phylum.Actinobacteria.id.400	-0.05121	0.01078	1.83e-06	Low back pain	0.0031	0.0137	0.8226
1314	rs6496870	15	92467422	T	C	phylum.Actinobacteria.id.400	0.05044	0.01134	5.49e-06	Low back pain	-0.0007	0.0141	0.9631
1315	rs74037001	14	23847194	G	A	phylum.Actinobacteria.id.400	-0.07965	0.01647	1.21e-06	Low back pain	0.0115	0.0238	0.6291
1316	rs75211493	19	5300465	G	A	phylum.Actinobacteria.id.400	0.0838	0.01842	9.38e-06	Low back pain	0.0382	0.0264	0.1474
1317	rs7570971	2	135837906	A	C	phylum.Actinobacteria.id.400	0.08494	0.01132	3.71e-14	Low back pain	-0.0182	0.0137	0.1843
1318	rs76355910	2	102254623	T	C	phylum.Actinobacteria.id.400	0.05797	0.01314	9.66e-06	Low back pain	0.0045	0.0168	0.791099
1319	rs80124826	2	239936384	T	C	phylum.Actinobacteria.id.400	-0.12419	0.02786	8.75e-06	Low back pain	-0.0043	0.0423	0.9186
1320	rs8047955	16	81776918	A	G	phylum.Actinobacteria.id.400	0.05207	0.01108	2.5e-06	Low back pain	0.0076	0.0139	0.587
1321	rs857444	6	14617591	C	T	phylum.Actinobacteria.id.400	0.04971	0.01095	5.52e-06	Low back pain	0.0038	0.014	0.7861
1322	rs9833771	3	32362998	T	C	phylum.Actinobacteria.id.400	0.04873	0.01062	4.24e-06	Low back pain	-0.0102	0.0136	0.4543
1323	rs11532348	12	98289796	C	T	genus.Coprobacter.id.949	-0.10465	0.02255	4.34e-06	Low back pain	-0.0327	0.0191	0.0866104
1324	rs12684609	9	137784868	T	C	genus.Coprobacter.id.949	0.10061	0.02192	5.7e-06	Low back pain	-0.0121	0.0171	0.4793
1325	rs12996055	2	137223458	A	C	genus.Coprobacter.id.949	0.09378	0.02084	5.03e-06	Low back pain	0.0028	0.0154	0.8555
1326	rs143180826	20	40714305	C	T	genus.Coprobacter.id.949	0.17433	0.038	6.6e-06	Low back pain	0.0068	0.0261	0.7939
1327	rs143662916	11	103549974	C	T	genus.Coprobacter.id.949	0.25326	0.05401	3.07e-06	Low back pain	0.023	0.0399	0.5636
1328	rs189356	20	57574851	G	A	genus.Coprobacter.id.949	0.07702	0.0171	7.59e-06	Low back pain	-0.0091	0.0137	0.5081
1329	rs213863	6	97234939	C	T	genus.Coprobacter.id.949	-0.08632	0.01873	3.78e-06	Low back pain	-0.0004	0.0141	0.9752
1330	rs28567381	17	32878082	T	A	genus.Coprobacter.id.949	-0.09577	0.02133	8.21e-06	Low back pain	0.0188	0.019	0.3226
1331	rs305411	1	88233128	A	G	genus.Coprobacter.id.949	0.1294	0.02635	8.82e-07	Low back pain	-0.0192	0.0224	0.3917
1332	rs3828477	3	46483717	G	T	genus.Coprobacter.id.949	-0.09143	0.01946	2.41e-06	Low back pain	0.0085	0.0142	0.552699
1333	rs5011652	15	91166608	G	C	genus.Coprobacter.id.949	0.08914	0.01991	6.09e-06	Low back pain	-0.0239	0.0152	0.1152
1334	rs55672356	4	34852443	T	A	genus.Coprobacter.id.949	-0.19182	0.04103	2.66e-06	Low back pain	-0.0343	0.0392	0.3817
1335	rs72821405	6	4714797	T	C	genus.Coprobacter.id.949	-0.14736	0.03184	4.27e-06	Low back pain	-0.0038	0.024	0.8744
1336	rs74919520	2	32242452	G	A	genus.Coprobacter.id.949	0.12497	0.02754	6.39e-06	Low back pain	0.0099	0.0218	0.649201
1337	rs12206468	6	18093691	G	A	genus.Oscillospira.id.2064	-0.13483	0.02691	7.03e-07	Low back pain	0.0491	0.0252	0.0509601
1338	rs1954532	14	28151415	T	C	genus.Oscillospira.id.2064	-0.08299	0.01749	1.94e-06	Low back pain	-0.0055	0.0171	0.745399
1339	rs28889936	4	89483300	A	C	genus.Oscillospira.id.2064	0.11318	0.02523	3.79e-06	Low back pain	0.0164	0.0229	0.4718
1340	rs4723261	7	33187796	T	A	genus.Oscillospira.id.2064	-0.0824	0.01876	8.91e-06	Low back pain	-0.0233	0.0197	0.2366
1341	rs62422654	6	170474630	C	T	genus.Oscillospira.id.2064	0.09018	0.01975	5.67e-06	Low back pain	0.0067	0.0166	0.6857
1342	rs72866977	6	56160483	A	C	genus.Oscillospira.id.2064	-0.13072	0.02811	5.21e-06	Low back pain	0.041	0.0252	0.104
1343	rs73038677	3	172373615	T	A	genus.Oscillospira.id.2064	-0.0831	0.01683	1.08e-06	Low back pain	-0.0035	0.0198	0.8611
1344	rs751183	1	76803093	T	C	genus.Oscillospira.id.2064	-0.07862	0.01719	4.68e-06	Low back pain	0.0097	0.0176	0.583399
1345	rs8076323	17	14881860	A	G	genus.Oscillospira.id.2064	0.07178	0.01562	4.99e-06	Low back pain	0.0141	0.0144	0.3252
1346	rs117452796	9	9423378	A	G	family.Peptococcaceae.id.2024	-0.25798	0.05496	3.15e-06	Low back pain	0.057	0.0396	0.1492
1347	rs12144792	1	27418225	C	T	family.Peptococcaceae.id.2024	0.06402	0.01408	6.14e-06	Low back pain	0.0208	0.014	0.1367
1348	rs12634826	3	182984048	T	G	family.Peptococcaceae.id.2024	-0.07211	0.01504	1.68e-06	Low back pain	-0.0007	0.0141	0.9589
1349	rs12992764	2	188895743	T	G	family.Peptococcaceae.id.2024	0.06724	0.01407	2.04e-06	Low back pain	0.0309	0.0137	0.0243703
1350	rs150600492	10	129175962	A	C	family.Peptococcaceae.id.2024	0.13881	0.02885	1.29e-06	Low back pain	0.063	0.0294	0.0321299
1351	rs35703006	8	28614217	G	T	family.Peptococcaceae.id.2024	0.0818	0.01638	3.82e-07	Low back pain	-0.007	0.0158	0.6548
1352	rs4990837	8	3580757	A	G	family.Peptococcaceae.id.2024	0.09413	0.01852	6.96e-07	Low back pain	-0.0022	0.017	0.8964
1353	rs75430375	5	89252884	C	T	family.Peptococcaceae.id.2024	-0.14748	0.03156	3.17e-06	Low back pain	-0.0147	0.0329	0.654201
1354	rs75898026	13	113561082	A	G	family.Peptococcaceae.id.2024	-0.08076	0.01728	2.64e-06	Low back pain	0.001	0.0167	0.9542
1355	rs7766680	6	162239191	G	C	family.Peptococcaceae.id.2024	0.0678	0.01557	9.73e-06	Low back pain	-0.0172	0.0163	0.292
1356	rs111966731	15	93941937	T	C	family.Oxalobacteraceae.id.2966	0.20002	0.04427	6.14e-06	Low back pain	0.0405	0.024	0.0906004
1357	rs12002250	9	19682558	A	C	family.Oxalobacteraceae.id.2966	0.19618	0.04453	5.52e-06	Low back pain	0.0076	0.0332	0.8189
1358	rs12360820	11	620927	A	C	family.Oxalobacteraceae.id.2966	0.1164	0.02594	7.52e-06	Low back pain	0.008	0.0182	0.661899
1359	rs1569853	6	38550301	T	C	family.Oxalobacteraceae.id.2966	-0.14493	0.02797	2.58e-07	Low back pain	-0.0339	0.0206	0.1009
1360	rs17138946	16	5984558	G	T	family.Oxalobacteraceae.id.2966	-0.1895	0.04261	6.64e-06	Low back pain	0.0533	0.0271	0.0494595
1361	rs28715741	19	3363362	A	C	family.Oxalobacteraceae.id.2966	-0.10858	0.02475	8.93e-06	Low back pain	0.0248	0.017	0.1436
1362	rs36057338	4	189935314	G	T	family.Oxalobacteraceae.id.2966	0.18479	0.03953	3.67e-06	Low back pain	-0.0004	0.0384	0.9922
1363	rs4428215	3	171947435	G	A	family.Oxalobacteraceae.id.2966	0.12438	0.02284	5.25e-08	Low back pain	0.0036	0.0155	0.8182
1364	rs6000536	22	37421469	C	T	family.Oxalobacteraceae.id.2966	-0.117	0.02398	8.47e-07	Low back pain	-0.0132	0.0181	0.4672
1365	rs736744	9	87514407	C	T	family.Oxalobacteraceae.id.2966	0.1004	0.01994	5e-07	Low back pain	0.0238	0.0136	0.0805304
1366	rs7993559	13	23443627	C	A	family.Oxalobacteraceae.id.2966	0.09246	0.01999	4.03e-06	Low back pain	0.0376	0.0137	0.00625706
1367	rs934049	2	16056779	G	A	family.Oxalobacteraceae.id.2966	0.10622	0.02375	8.81e-06	Low back pain	-0.0005	0.0166	0.9778
1368	rs9928128	16	62068870	T	C	family.Oxalobacteraceae.id.2966	-0.08775	0.01972	9.55e-06	Low back pain	-0.0149	0.0136	0.272
1369	rs112893842	9	8786663	T	C	genus.DefluviitaleaceaeUCG011.id.11287	0.11119	0.02322	2.29e-06	Low back pain	-0.0163	0.024	0.4963
1370	rs1582238	1	118723685	T	C	genus.DefluviitaleaceaeUCG011.id.11287	0.07519	0.01667	5.85e-06	Low back pain	0.0137	0.0141	0.3315
1371	rs28696126	7	79734541	A	T	genus.DefluviitaleaceaeUCG011.id.11287	-0.10684	0.02377	5.84e-06	Low back pain	0.0027	0.0202	0.8917
1372	rs2892880	4	120741726	G	A	genus.DefluviitaleaceaeUCG011.id.11287	0.08104	0.01812	7.89e-06	Low back pain	0.005	0.0156	0.749799
1373	rs4344384	10	66407366	G	T	genus.DefluviitaleaceaeUCG011.id.11287	0.07038	0.01559	6.61e-06	Low back pain	-0.005	0.0135	0.7115
1374	rs4677103	3	72207794	A	G	genus.DefluviitaleaceaeUCG011.id.11287	0.09725	0.01968	1.04e-06	Low back pain	0.0185	0.0178	0.2983
1375	rs55658617	21	41811003	T	C	genus.DefluviitaleaceaeUCG011.id.11287	0.16897	0.03608	3.7e-06	Low back pain	-0.0716	0.0377	0.0573997
1376	rs72731813	4	147414743	C	T	genus.DefluviitaleaceaeUCG011.id.11287	-0.14052	0.02926	1.04e-06	Low back pain	0.0389	0.0316	0.2173
1377	rs75250694	2	57515695	G	A	genus.DefluviitaleaceaeUCG011.id.11287	0.11612	0.0258	9.38e-06	Low back pain	-0.0216	0.025	0.3862
1378	rs9608282	22	24804081	T	G	genus.DefluviitaleaceaeUCG011.id.11287	0.13987	0.0299	3.97e-06	Low back pain	-0.0823	0.0377	0.0288503
1379	rs9725395	1	85205632	A	G	genus.DefluviitaleaceaeUCG011.id.11287	-0.13887	0.02946	3.03e-06	Low back pain	-0.0342	0.0213	0.1075
1380	rs10434336	4	190501611	C	A	genus.Ruminiclostridium9.id.11357	0.05257	0.01184	9.78e-06	Low back pain	0.0142	0.0142	0.3156
1381	rs113048721	9	74214419	C	G	genus.Ruminiclostridium9.id.11357	0.05965	0.01322	4.33e-06	Low back pain	-0.0196	0.0192	0.3082
1382	rs12040548	1	247710624	G	T	genus.Ruminiclostridium9.id.11357	0.05759	0.01219	2.32e-06	Low back pain	-0.037	0.0152	0.01494
1383	rs12419854	11	68886460	T	A	genus.Ruminiclostridium9.id.11357	-0.07259	0.0155	3.12e-06	Low back pain	0.0413	0.0152	0.006615
1384	rs13033315	2	204706865	T	A	genus.Ruminiclostridium9.id.11357	0.05053	0.0111	6.72e-06	Low back pain	-0.003	0.0145	0.8361
1385	rs17782371	17	71512799	A	G	genus.Ruminiclostridium9.id.11357	-0.05174	0.01149	7.59e-06	Low back pain	-0.0107	0.0139	0.4409
1386	rs2287234	2	51258887	C	A	genus.Ruminiclostridium9.id.11357	0.04861	0.01095	9.73e-06	Low back pain	0.0084	0.0135	0.5347
1387	rs4693623	4	84331768	C	T	genus.Ruminiclostridium9.id.11357	0.04882	0.01103	9.79e-06	Low back pain	-0.011	0.0138	0.4266
1388	rs57665991	3	157841287	C	G	genus.Ruminiclostridium9.id.11357	-0.06315	0.01228	2.78e-07	Low back pain	-0.0503	0.0158	0.00140699
1389	rs6082461	20	2210530	A	C	genus.Ruminiclostridium9.id.11357	0.05929	0.01305	3.56e-06	Low back pain	-0.0032	0.0167	0.85
1390	rs73592673	6	128568828	A	T	genus.Ruminiclostridium9.id.11357	-0.07898	0.0169	4.91e-06	Low back pain	0.0117	0.0203	0.5645
1391	rs74303178	8	14697544	T	C	genus.Ruminiclostridium9.id.11357	0.05356	0.01189	6.56e-06	Low back pain	0.003	0.0145	0.8361
1392	rs79082720	7	155701010	C	G	genus.Ruminiclostridium9.id.11357	0.0925	0.02039	6.33e-06	Low back pain	0.0115	0.0321	0.719999
1393	rs918449	19	34371198	A	G	genus.Ruminiclostridium9.id.11357	-0.09239	0.01965	4.73e-06	Low back pain	0.0166	0.0259	0.5215
1394	rs9522712	13	90441578	T	C	genus.Ruminiclostridium9.id.11357	0.06736	0.01544	9.76e-06	Low back pain	0.0102	0.0189	0.590101
1395	rs9809789	3	29179983	C	T	genus.Ruminiclostridium9.id.11357	-0.07159	0.01591	8.48e-06	Low back pain	-0.0038	0.0175	0.8293
1396	rs1024938	3	190297758	C	A	class.Lentisphaeria.id.2250	0.09491	0.02135	8.41e-06	Low back pain	-0.0131	0.0138	0.3447
1397	rs11770843	7	146795379	C	T	class.Lentisphaeria.id.2250	0.10466	0.02321	4e-06	Low back pain	-0.0114	0.0145	0.4321
1398	rs17114848	15	25162535	G	A	class.Lentisphaeria.id.2250	0.15218	0.03207	3.21e-06	Low back pain	0.0196	0.0229	0.3918
1399	rs2731834	5	94720245	C	G	class.Lentisphaeria.id.2250	0.10357	0.02337	9.32e-06	Low back pain	-0.009	0.0158	0.5712
1400	rs2825714	21	21023966	A	G	class.Lentisphaeria.id.2250	-0.13223	0.02851	2.78e-06	Low back pain	-0.0066	0.0183	0.7183
1401	rs4109145	2	36051741	A	C	class.Lentisphaeria.id.2250	0.10525	0.02356	7.5e-06	Low back pain	0.0135	0.0161	0.4011
1402	rs62570196	9	111086170	C	T	class.Lentisphaeria.id.2250	-0.19795	0.0433	5.52e-06	Low back pain	0.0088	0.0345	0.7976
1403	rs72640280	1	11943792	A	G	class.Lentisphaeria.id.2250	0.22021	0.04862	5.18e-06	Low back pain	0.0292	0.0297	0.3248
1404	rs73194460	8	6220034	C	T	class.Lentisphaeria.id.2250	0.20758	0.04513	6.61e-06	Low back pain	0.0297	0.0282	0.2921
1405	rs77599476	20	61394262	A	G	class.Lentisphaeria.id.2250	0.22285	0.04749	3.51e-06	Low back pain	-0.0436	0.0293	0.1377
1406	rs111810795	14	102897930	C	T	family.Veillonellaceae.id.2172	-0.08731	0.01796	1.31e-06	Low back pain	0.0516	0.0227	0.0232402
1407	rs114889439	13	61597625	A	G	family.Veillonellaceae.id.2172	-0.25381	0.05392	6.18e-06	Low back pain	0.0099	0.0378	0.7944
1408	rs11700976	21	35576123	C	A	family.Veillonellaceae.id.2172	0.05047	0.01133	8.03e-06	Low back pain	0.0041	0.0136	0.7627
1409	rs12186441	5	132646303	G	A	family.Veillonellaceae.id.2172	0.21264	0.04482	2.09e-06	Low back pain	-0.0015	0.0341	0.9653
1410	rs12668619	7	21637810	A	G	family.Veillonellaceae.id.2172	0.05423	0.01171	3.57e-06	Low back pain	0.0051	0.0144	0.725
1411	rs12741784	1	50088819	C	T	family.Veillonellaceae.id.2172	-0.06075	0.01187	2.08e-07	Low back pain	-0.0043	0.0156	0.7828
1412	rs1442060	4	46366067	G	A	family.Veillonellaceae.id.2172	-0.05065	0.01117	5.72e-06	Low back pain	0.0094	0.0137	0.4942
1413	rs1447205	8	41231597	G	C	family.Veillonellaceae.id.2172	-0.05237	0.01152	5.94e-06	Low back pain	-0.0156	0.0141	0.2684
1414	rs2175069	4	23317124	A	G	family.Veillonellaceae.id.2172	-0.05209	0.01144	5.35e-06	Low back pain	0.0071	0.014	0.611399
1415	rs2561116	5	38348199	T	G	family.Veillonellaceae.id.2172	-0.08403	0.01864	6.51e-06	Low back pain	0.0029	0.0288	0.9186
1416	rs2585520	13	78785141	G	T	family.Veillonellaceae.id.2172	-0.08805	0.01995	8.37e-06	Low back pain	-0.0626	0.0358	0.0803693
1417	rs4461038	15	78546996	A	G	family.Veillonellaceae.id.2172	-0.05399	0.0119	6.27e-06	Low back pain	0.0173	0.0149	0.2439
1418	rs4797169	18	462180	T	C	family.Veillonellaceae.id.2172	0.05952	0.01278	3.07e-06	Low back pain	-0.0016	0.016	0.9202
1419	rs61264131	6	139188534	A	C	family.Veillonellaceae.id.2172	0.20237	0.04644	6.74e-06	Low back pain	0.0243	0.0228	0.2858
1420	rs6692542	1	244391618	A	G	family.Veillonellaceae.id.2172	0.0533	0.01177	8.3e-06	Low back pain	0.0035	0.0142	0.8069
1421	rs6909981	6	75534152	C	T	family.Veillonellaceae.id.2172	-0.06317	0.01412	6.31e-06	Low back pain	0.012	0.021	0.566301
1422	rs79535861	13	38326692	A	C	family.Veillonellaceae.id.2172	0.10407	0.02059	6.44e-07	Low back pain	-0.0085	0.0234	0.7145
1423	rs9345168	6	92380922	C	A	family.Veillonellaceae.id.2172	0.05104	0.01128	7.37e-06	Low back pain	-0.0024	0.0136	0.8589
1424	rs10781340	9	78752170	G	A	genus.Haemophilus.id.3698	0.09186	0.02024	8.2e-06	Low back pain	-0.037	0.0206	0.0734801
1425	rs10840326	11	9951672	C	G	genus.Haemophilus.id.3698	-0.06858	0.01507	5.14e-06	Low back pain	0.001	0.0141	0.9455
1426	rs111582866	16	48742489	G	A	genus.Haemophilus.id.3698	-0.12192	0.02592	1.96e-06	Low back pain	-0.0132	0.0242	0.586001
1427	rs12191680	6	129224488	C	G	genus.Haemophilus.id.3698	0.10755	0.01994	9.78e-08	Low back pain	-0.022	0.0226	0.3305
1428	rs12876183	13	85114550	T	A	genus.Haemophilus.id.3698	0.07522	0.01664	8.05e-06	Low back pain	0.0032	0.0142	0.82
1429	rs35509	12	115493337	G	A	genus.Haemophilus.id.3698	0.12635	0.02675	2.57e-06	Low back pain	0.0085	0.0339	0.8017
1430	rs4822728	22	26891808	T	C	genus.Haemophilus.id.3698	0.07056	0.01507	3.19e-06	Low back pain	-0.0112	0.0135	0.4093
1431	rs55676407	5	26602662	G	A	genus.Haemophilus.id.3698	0.13144	0.02948	7.27e-06	Low back pain	0.0309	0.0276	0.263
1432	rs76022354	10	94306385	C	T	genus.Haemophilus.id.3698	0.24464	0.05055	1.83e-06	Low back pain	0.047	0.0313	0.1327
1433	rs78909003	9	105650242	T	C	genus.Haemophilus.id.3698	-0.23802	0.04981	2.8e-06	Low back pain	-0.0076	0.0301	0.8001
1434	rs9328464	6	8350917	T	C	genus.Haemophilus.id.3698	0.06981	0.01481	2.89e-06	Low back pain	-0.0198	0.0136	0.1446
1435	rs9382510	6	55448491	C	T	genus.Haemophilus.id.3698	-0.09011	0.01718	1.72e-07	Low back pain	0.0114	0.0153	0.4549
1436	rs9574096	13	36104947	A	T	genus.Haemophilus.id.3698	-0.07399	0.01546	1.76e-06	Low back pain	-0.0009	0.014	0.9488
1437	rs9895850	17	64535013	T	C	genus.Haemophilus.id.3698	-0.19296	0.04168	2.14e-06	Low back pain	0.0562	0.0328	0.0866802
1438	rs10841473	12	20378911	G	C	genus.Bifidobacterium.id.436	-0.0626	0.01289	1.38e-06	Low back pain	-0.0198	0.016	0.2168
1439	rs10857328	4	161211924	T	A	genus.Bifidobacterium.id.436	0.05541	0.01264	9.52e-06	Low back pain	0	0.015	0.9981
1440	rs10923462	1	118533245	T	G	genus.Bifidobacterium.id.436	-0.12397	0.02718	7.73e-06	Low back pain	-0.0355	0.0359	0.3226
1441	rs12022129	1	207003374	G	A	genus.Bifidobacterium.id.436	0.06194	0.01383	7.28e-06	Low back pain	-0.0018	0.0151	0.9055
1442	rs13020688	2	192878532	G	A	genus.Bifidobacterium.id.436	0.05539	0.0122	5.1e-06	Low back pain	-0.013	0.0147	0.3771
1443	rs182549	2	136616754	C	T	genus.Bifidobacterium.id.436	0.11973	0.01268	8.63e-21	Low back pain	-0.0186	0.0138	0.1777
1444	rs2491158	10	126089703	G	A	genus.Bifidobacterium.id.436	0.07309	0.01592	4.14e-06	Low back pain	-0.0562	0.02	0.00494197
1445	rs4567981	2	49906864	T	A	genus.Bifidobacterium.id.436	0.05416	0.01174	4.01e-06	Low back pain	0.0128	0.0136	0.346
1446	rs4888052	16	73975451	A	G	genus.Bifidobacterium.id.436	-0.05348	0.01227	9.4e-06	Low back pain	-0.0061	0.0138	0.6578
1447	rs540489	17	72897722	T	G	genus.Bifidobacterium.id.436	-0.06357	0.01381	5.03e-06	Low back pain	0.0071	0.0179	0.6902
1448	rs55888705	4	1517826	A	G	genus.Bifidobacterium.id.436	0.05398	0.01206	7.88e-06	Low back pain	0.0177	0.015	0.2393
1449	rs56108664	5	537890	T	C	genus.Bifidobacterium.id.436	0.0721	0.01571	2.83e-06	Low back pain	-0.0576	0.0202	0.00431599
1450	rs5746486	22	18354272	T	C	genus.Bifidobacterium.id.436	-0.0535	0.01203	8.61e-06	Low back pain	-0.0017	0.0139	0.9012
1451	rs677208	18	4304187	G	C	genus.Bifidobacterium.id.436	0.07324	0.01649	5.55e-06	Low back pain	0.0386	0.0178	0.0303997
1452	rs7322849	13	112859829	T	C	genus.Bifidobacterium.id.436	0.11024	0.02012	2.12e-08	Low back pain	0.0283	0.0236	0.2312
1453	rs73797465	5	142800289	T	G	genus.Bifidobacterium.id.436	-0.09251	0.02085	8.67e-06	Low back pain	-0.0603	0.0214	0.00484195
1454	rs75344046	21	31861790	C	T	genus.Bifidobacterium.id.436	0.23235	0.0506	4.87e-06	Low back pain	0.0513	0.0318	0.1065
1455	rs76671854	5	169748189	C	G	genus.Bifidobacterium.id.436	-0.0834	0.0183	4.71e-06	Low back pain	0.0179	0.0205	0.3817
1456	rs7971116	12	20984832	G	A	genus.Bifidobacterium.id.436	0.05368	0.01189	9.6e-06	Low back pain	-0.0053	0.0137	0.6989
1457	rs857444	6	14617591	C	T	genus.Bifidobacterium.id.436	0.05471	0.01207	5.09e-06	Low back pain	0.0038	0.014	0.7861
1458	rs11617697	13	98785900	A	G	species.Eubacteriumventriosumgroup.id.11341	-0.14191	0.02843	7.69e-07	Low back pain	-0.0031	0.0296	0.9169
1459	rs12964517	18	22460785	G	A	species.Eubacteriumventriosumgroup.id.11341	0.05805	0.01229	2.46e-06	Low back pain	0.014	0.0151	0.3534
1460	rs16884680	8	114445055	G	T	species.Eubacteriumventriosumgroup.id.11341	-0.08973	0.01913	2.15e-06	Low back pain	-0.0451	0.0221	0.0414
1461	rs17116707	5	154389411	T	C	species.Eubacteriumventriosumgroup.id.11341	0.08799	0.01934	6.87e-06	Low back pain	0.0327	0.0216	0.1312
1462	rs35179274	14	51960625	C	T	species.Eubacteriumventriosumgroup.id.11341	-0.06212	0.01372	6.4e-06	Low back pain	-0.0025	0.0177	0.8873
1463	rs3809430	14	44975510	T	C	species.Eubacteriumventriosumgroup.id.11341	-0.05433	0.01179	3.93e-06	Low back pain	-0.014	0.0147	0.3409
1464	rs57199565	3	190223732	T	C	species.Eubacteriumventriosumgroup.id.11341	0.07927	0.01596	5.25e-07	Low back pain	0.0448	0.0177	0.0115699
1465	rs6048195	20	2308307	A	T	species.Eubacteriumventriosumgroup.id.11341	-0.05927	0.01161	3.62e-07	Low back pain	-0.0112	0.0142	0.4276
1466	rs66746423	1	109398264	C	T	species.Eubacteriumventriosumgroup.id.11341	0.07454	0.01644	6.9e-06	Low back pain	0.0073	0.0189	0.7002
1467	rs6704822	2	203661779	A	G	species.Eubacteriumventriosumgroup.id.11341	0.07299	0.0166	7.93e-06	Low back pain	-0.004	0.0199	0.8391
1468	rs72783037	16	60348381	C	A	species.Eubacteriumventriosumgroup.id.11341	0.06641	0.01431	5.01e-06	Low back pain	-0.0091	0.0166	0.586001
1469	rs73615400	20	50140919	T	C	species.Eubacteriumventriosumgroup.id.11341	-0.0978	0.01929	4.19e-07	Low back pain	0.0268	0.0229	0.2421
1470	rs73849225	4	126371814	T	C	species.Eubacteriumventriosumgroup.id.11341	0.09632	0.02229	5.72e-06	Low back pain	-0.0423	0.0247	0.0863197
1471	rs78250280	1	147291928	G	A	species.Eubacteriumventriosumgroup.id.11341	0.07238	0.01637	6.54e-06	Low back pain	-0.0355	0.0195	0.0691592
1472	rs876734	12	52423996	C	T	species.Eubacteriumventriosumgroup.id.11341	-0.06186	0.01319	2.61e-06	Low back pain	-0.0093	0.0151	0.54
1473	rs9316536	13	51938576	T	G	species.Eubacteriumventriosumgroup.id.11341	-0.08232	0.01825	6.12e-06	Low back pain	-0.0166	0.0194	0.3906
1474	rs12151423	2	218237281	A	G	species.Eubacteriumbrachygroup.id.11296	0.10249	0.02259	6.43e-06	Low back pain	0.0159	0.0135	0.2392
1475	rs1406611	3	62417781	C	T	species.Eubacteriumbrachygroup.id.11296	0.18799	0.04206	7.07e-06	Low back pain	-0.0207	0.0249	0.4061
1476	rs2266114	11	98025275	C	T	species.Eubacteriumbrachygroup.id.11296	0.09872	0.02218	8.99e-06	Low back pain	0.0048	0.0135	0.724599
1477	rs2904186	20	48214275	C	A	species.Eubacteriumbrachygroup.id.11296	0.10744	0.02351	4.69e-06	Low back pain	0.0132	0.0144	0.361
1478	rs2913110	10	22892667	C	T	species.Eubacteriumbrachygroup.id.11296	0.10354	0.02281	5.56e-06	Low back pain	-0.0116	0.0142	0.4143
1479	rs4862235	4	184628931	G	A	species.Eubacteriumbrachygroup.id.11296	0.1022	0.02245	5.78e-06	Low back pain	-0.0031	0.0136	0.8207
1480	rs55891463	12	13902931	A	G	species.Eubacteriumbrachygroup.id.11296	-0.167	0.03819	9.55e-06	Low back pain	-0.0172	0.0286	0.547599
1481	rs55932844	10	94140233	A	G	species.Eubacteriumbrachygroup.id.11296	-0.17132	0.03594	1.96e-06	Low back pain	0.0025	0.0244	0.9186
1482	rs62348779	5	17460096	T	C	species.Eubacteriumbrachygroup.id.11296	-0.2025	0.04299	2.9e-06	Low back pain	-0.005	0.0254	0.8436
1483	rs6591893	11	80236833	G	A	species.Eubacteriumbrachygroup.id.11296	0.10625	0.02389	9.51e-06	Low back pain	0.0069	0.0142	0.6275
1484	rs73199919	4	6856564	T	C	species.Eubacteriumbrachygroup.id.11296	-0.23682	0.05281	7.1e-06	Low back pain	0.014	0.0311	0.652299
1485	rs9613196	22	26922534	T	A	species.Eubacteriumbrachygroup.id.11296	-0.24452	0.05235	2.5e-06	Low back pain	0.0009	0.0339	0.9796
1486	rs11585893	1	10644351	A	G	genus.Bacteroides.id.918	-0.07323	0.01471	2.15e-06	Low back pain	0.0441	0.0158	0.00521003
1487	rs13207588	6	41519430	A	G	genus.Bacteroides.id.918	-0.05836	0.01306	9e-06	Low back pain	0.0098	0.0174	0.5739
1488	rs16945128	12	115627815	A	C	genus.Bacteroides.id.918	-0.07795	0.01777	7.33e-06	Low back pain	-0.0128	0.0262	0.6262
1489	rs17619981	19	24342250	T	G	genus.Bacteroides.id.918	0.08726	0.01864	3.21e-06	Low back pain	0.0334	0.0199	0.0930508
1490	rs2023437	14	22045949	T	C	genus.Bacteroides.id.918	-0.07818	0.01671	4.77e-06	Low back pain	0.0162	0.0205	0.4309
1491	rs234027	3	172339351	G	A	genus.Bacteroides.id.918	0.05051	0.01132	8.43e-06	Low back pain	0.0029	0.0142	0.839
1492	rs2366421	3	62019400	T	A	genus.Bacteroides.id.918	-0.05223	0.01167	9.02e-06	Low back pain	0.0179	0.0178	0.3129
1493	rs28365789	5	125936318	G	A	genus.Bacteroides.id.918	0.10528	0.02608	8.75e-06	Low back pain	0.0455	0.0282	0.1067
1494	rs28525675	4	124837654	A	G	genus.Bacteroides.id.918	0.04863	0.01075	6.6e-06	Low back pain	-0.004	0.0143	0.778901
1495	rs28757219	6	29143451	T	A	genus.Bacteroides.id.918	0.08078	0.01694	1.53e-06	Low back pain	-0.0095	0.0209	0.6505
1496	rs495004	9	112855426	C	G	genus.Bacteroides.id.918	-0.06089	0.01295	3.01e-06	Low back pain	-0.0143	0.0162	0.376
1497	rs66474973	20	58614443	G	T	genus.Bacteroides.id.918	0.07781	0.0164	2.11e-06	Low back pain	-0.034	0.0224	0.1292
1498	rs66710942	3	77215327	C	T	genus.Bacteroides.id.918	0.04773	0.0107	8.61e-06	Low back pain	0.0112	0.0136	0.4108
1499	rs6795673	3	10593224	C	T	genus.Bacteroides.id.918	0.05382	0.01049	3.11e-07	Low back pain	0.0019	0.0135	0.8882
1500	rs9507307	13	24913678	C	T	genus.Bacteroides.id.918	0.06046	0.01286	1.93e-06	Low back pain	0.0068	0.0157	0.664599
1501	rs11026530	11	22379097	T	C	order.Enterobacteriales.id.3468	0.08293	0.01856	7.18e-06	Low back pain	0.0065	0.0189	0.730801
1502	rs111229068	11	2563450	A	T	order.Enterobacteriales.id.3468	0.11402	0.0241	1.37e-06	Low back pain	-0.049	0.025	0.0500104
1503	rs2374342	2	42133542	C	A	order.Enterobacteriales.id.3468	0.0567	0.01256	7.41e-06	Low back pain	0.0033	0.0138	0.8117
1504	rs35673018	16	54327745	G	A	order.Enterobacteriales.id.3468	0.08888	0.0202	9.07e-06	Low back pain	-0.0031	0.0237	0.8955
1505	rs4792380	17	13521040	A	T	order.Enterobacteriales.id.3468	0.11489	0.02566	9.95e-06	Low back pain	-0.0104	0.04	0.7951
1506	rs504442	18	55145547	T	G	order.Enterobacteriales.id.3468	0.08257	0.01884	6.71e-06	Low back pain	-0.0501	0.0221	0.0236799
1507	rs6092361	20	55339620	A	G	order.Enterobacteriales.id.3468	0.06102	0.01285	2.19e-06	Low back pain	0.0217	0.0142	0.1259
1508	rs61973590	14	27718039	C	G	order.Enterobacteriales.id.3468	-0.05996	0.01331	9.69e-06	Low back pain	0.0002	0.0142	0.9864
1509	rs78143293	18	57672335	A	G	order.Enterobacteriales.id.3468	-0.08415	0.01695	1.27e-06	Low back pain	-0.0155	0.0207	0.4519
1510	rs79757635	13	110840418	C	A	order.Enterobacteriales.id.3468	0.07619	0.01704	7.68e-06	Low back pain	-0.0122	0.02	0.5424
1511	rs80319214	2	4015933	C	G	order.Enterobacteriales.id.3468	0.09834	0.02146	7.08e-06	Low back pain	0.0142	0.026	0.5863
1512	rs922773	3	66318042	C	T	order.Enterobacteriales.id.3468	-0.08114	0.01814	6.5e-06	Low back pain	0.0057	0.0223	0.7971
1513	rs10090365	8	138638199	A	G	genus.CandidatusSoleaferrea.id.11350	-0.08359	0.01801	3.6e-06	Low back pain	0.0104	0.0135	0.4432
1514	rs10108780	8	123883014	A	G	genus.CandidatusSoleaferrea.id.11350	-0.09189	0.01988	4.04e-06	Low back pain	-0.0147	0.0159	0.3553
1515	rs10809135	9	10611282	T	C	genus.CandidatusSoleaferrea.id.11350	0.08184	0.01816	7.56e-06	Low back pain	0.0176	0.0138	0.2008
1516	rs2193878	3	190349049	T	A	genus.CandidatusSoleaferrea.id.11350	0.22827	0.05093	9.45e-06	Low back pain	0.0136	0.0437	0.755299
1517	rs2768948	4	49063479	C	G	genus.CandidatusSoleaferrea.id.11350	0.08088	0.01823	7.61e-06	Low back pain	-0.007	0.0137	0.6102
1518	rs28569838	8	11515176	T	A	genus.CandidatusSoleaferrea.id.11350	-0.09215	0.02027	6.84e-06	Low back pain	0.0023	0.0164	0.8861
1519	rs36155147	7	352368	C	T	genus.CandidatusSoleaferrea.id.11350	0.10319	0.02397	6.85e-06	Low back pain	-0.0183	0.0148	0.2155
1520	rs386526	10	82879688	C	G	genus.CandidatusSoleaferrea.id.11350	0.0833	0.01792	5.14e-06	Low back pain	0.0279	0.0133	0.0362301
1521	rs4678258	3	137945192	T	C	genus.CandidatusSoleaferrea.id.11350	0.09959	0.02146	4.02e-06	Low back pain	-0.0275	0.0159	0.0841201
1522	rs61825792	1	224687852	T	C	genus.CandidatusSoleaferrea.id.11350	0.10969	0.02306	1.98e-06	Low back pain	-0.0005	0.0186	0.9798
1523	rs6489992	12	115352769	A	G	genus.CandidatusSoleaferrea.id.11350	-0.08373	0.01862	7.76e-06	Low back pain	0.0276	0.014	0.0481604
1524	rs6494306	15	62394540	A	G	genus.CandidatusSoleaferrea.id.11350	-0.09495	0.02132	8.12e-06	Low back pain	-0.0069	0.0145	0.6308
1525	rs6881988	5	172758774	G	C	genus.CandidatusSoleaferrea.id.11350	-0.08244	0.0181	7.28e-06	Low back pain	-0.0198	0.0136	0.1468
1526	rs7400877	14	76403542	T	C	genus.CandidatusSoleaferrea.id.11350	-0.09482	0.02117	8.89e-06	Low back pain	0.0203	0.0165	0.2184
1527	rs7766248	6	109347262	T	C	genus.CandidatusSoleaferrea.id.11350	-0.12073	0.02773	7.15e-06	Low back pain	0.0104	0.0189	0.5823
1528	rs830151	19	47997970	G	A	genus.CandidatusSoleaferrea.id.11350	0.19292	0.03463	4.84e-08	Low back pain	0.013	0.0282	0.6441
1529	rs9973954	2	19885907	A	G	genus.CandidatusSoleaferrea.id.11350	0.08791	0.01946	7.61e-06	Low back pain	-0.0096	0.0142	0.4971
1530	rs10931481	2	191954852	G	A	species.Ruminococcusgauvreauiigroup.id.11342	0.06098	0.01299	3.1e-06	Low back pain	-0.0118	0.0149	0.4295
1531	rs12079579	1	161880482	A	G	species.Ruminococcusgauvreauiigroup.id.11342	0.09413	0.02126	6.69e-06	Low back pain	0.0054	0.0243	0.8245
1532	rs12539819	7	153487396	C	T	species.Ruminococcusgauvreauiigroup.id.11342	0.10824	0.02393	6.42e-06	Low back pain	0.0102	0.0275	0.7103
1533	rs1391597	12	61119266	C	T	species.Ruminococcusgauvreauiigroup.id.11342	0.0595	0.01242	1.37e-06	Low back pain	0.0189	0.0138	0.1701
1534	rs2047242	10	29201860	A	G	species.Ruminococcusgauvreauiigroup.id.11342	-0.06699	0.0133	2.67e-07	Low back pain	-0.0032	0.0161	0.8423
1535	rs2105937	1	20552485	A	G	species.Ruminococcusgauvreauiigroup.id.11342	0.05785	0.01272	4.91e-06	Low back pain	0.0273	0.0142	0.0548605
1536	rs2166943	8	137090850	A	C	species.Ruminococcusgauvreauiigroup.id.11342	0.05635	0.01229	5.45e-06	Low back pain	-0.0066	0.0137	0.6271
1537	rs289410	15	85563483	G	A	species.Ruminococcusgauvreauiigroup.id.11342	-0.06387	0.01385	3.71e-06	Low back pain	-0.0006	0.015	0.968
1538	rs431418	5	166419552	A	G	species.Ruminococcusgauvreauiigroup.id.11342	-0.09746	0.02089	2.75e-06	Low back pain	-0.0135	0.023	0.5576
1539	rs71386687	16	2767894	T	G	species.Ruminococcusgauvreauiigroup.id.11342	0.11662	0.0237	6.09e-07	Low back pain	-0.0125	0.0214	0.5581
1540	rs73802842	4	18824860	C	A	species.Ruminococcusgauvreauiigroup.id.11342	0.07359	0.01688	6.89e-06	Low back pain	-0.0153	0.0159	0.334
1541	rs9870933	3	112372317	A	G	species.Ruminococcusgauvreauiigroup.id.11342	0.06184	0.01254	8.51e-07	Low back pain	-0.0075	0.0138	0.5905
1542	rs113054641	21	16550389	G	A	genus.Butyricimonas.id.945	-0.14285	0.02739	2.38e-07	Low back pain	0.0175	0.0327	0.593401
1543	rs12304031	12	129438771	G	A	genus.Butyricimonas.id.945	-0.0881	0.01964	4.16e-06	Low back pain	-0.0353	0.0209	0.0906505
1544	rs12458763	18	34091618	A	C	genus.Butyricimonas.id.945	0.12207	0.02688	5.98e-06	Low back pain	-0.0158	0.0329	0.630901
1545	rs13092666	3	107576819	G	C	genus.Butyricimonas.id.945	-0.06846	0.01591	9.31e-06	Low back pain	-0.005	0.0164	0.7618
1546	rs1701950	19	51465096	G	C	genus.Butyricimonas.id.945	-0.10747	0.02404	4.61e-06	Low back pain	-0.0068	0.0234	0.7703
1547	rs1856000	13	104592191	C	T	genus.Butyricimonas.id.945	0.06673	0.0149	7.76e-06	Low back pain	-0.0285	0.0146	0.0512
1548	rs1862649	16	22172866	G	A	genus.Butyricimonas.id.945	0.11372	0.02475	4.03e-06	Low back pain	-0.0353	0.0268	0.1867
1549	rs2114713	15	80528373	G	T	genus.Butyricimonas.id.945	0.06268	0.01387	6.66e-06	Low back pain	-0.0063	0.0136	0.6422
1550	rs2642760	5	62119947	G	C	genus.Butyricimonas.id.945	0.07008	0.01451	1.26e-06	Low back pain	-0.0122	0.0147	0.4044
1551	rs270727	1	45082825	G	C	genus.Butyricimonas.id.945	-0.06812	0.01505	7.79e-06	Low back pain	-0.0041	0.0146	0.779399
1552	rs326049	5	997217	C	G	genus.Butyricimonas.id.945	0.07706	0.01671	5.86e-06	Low back pain	0.007	0.0154	0.6488
1553	rs62390301	5	159867647	T	C	genus.Butyricimonas.id.945	-0.09012	0.01743	3.36e-07	Low back pain	-0.0037	0.0169	0.8282
1554	rs7083431	10	72711156	A	C	genus.Butyricimonas.id.945	0.0704	0.01441	8.23e-07	Low back pain	-0.0036	0.0152	0.8109
1555	rs71428626	2	83093264	G	T	genus.Butyricimonas.id.945	-0.13201	0.02889	5.28e-06	Low back pain	-0.1123	0.0386	0.00364897
1556	rs72814525	10	72443070	A	G	genus.Butyricimonas.id.945	0.06637	0.01494	7.98e-06	Low back pain	-0.0053	0.0159	0.739701
1557	rs7806044	7	78099585	C	T	genus.Butyricimonas.id.945	-0.07039	0.0158	9.3e-06	Low back pain	-0.0169	0.0151	0.2632
1558	rs782080	3	127468661	T	A	genus.Butyricimonas.id.945	0.0665	0.01377	1.4e-06	Low back pain	0.0204	0.0137	0.1358
1559	rs78453362	3	78740009	A	G	genus.Butyricimonas.id.945	-0.14767	0.03264	5.33e-06	Low back pain	0.069	0.0433	0.1107
1560	rs9657374	8	4834406	C	T	genus.Butyricimonas.id.945	0.0671	0.01478	5.89e-06	Low back pain	-0.0031	0.0148	0.8318
1561	rs1423797	16	65289243	G	A	genus.Allisonella.id.2174	-0.11309	0.02523	7.95e-06	Low back pain	0.0051	0.0137	0.7115
1562	rs1901739	5	114286707	T	G	genus.Allisonella.id.2174	0.11674	0.02472	2.61e-06	Low back pain	0.0243	0.0135	0.0724803
1563	rs283961	13	77137285	C	T	genus.Allisonella.id.2174	-0.13687	0.03064	5.85e-06	Low back pain	-0.0131	0.0168	0.4344
1564	rs35110698	12	28018998	T	C	genus.Allisonella.id.2174	-0.14341	0.03192	8.01e-06	Low back pain	-0.0399	0.0193	0.0384096
1565	rs4743068	9	100021407	T	C	genus.Allisonella.id.2174	0.12916	0.02665	1.57e-06	Low back pain	0.0297	0.014	0.0336202
1566	rs538601	11	88665692	A	G	genus.Allisonella.id.2174	0.11163	0.02509	9.43e-06	Low back pain	-0.0023	0.0135	0.8675
1567	rs602075	9	79110160	A	G	genus.Allisonella.id.2174	0.17166	0.02951	1.77e-08	Low back pain	-0.0085	0.0154	0.580399
1568	rs6742198	2	33607071	G	A	genus.Allisonella.id.2174	0.15197	0.03144	1.91e-06	Low back pain	0.0072	0.0159	0.6506
1569	rs685403	18	75370866	G	C	genus.Allisonella.id.2174	-0.16822	0.04022	9.93e-06	Low back pain	-0.0055	0.0199	0.781399
1570	rs72821546	2	106174119	A	G	genus.Allisonella.id.2174	-0.20915	0.04476	6.57e-06	Low back pain	-0.0054	0.0255	0.8334
1571	rs76904847	7	137968010	G	A	genus.Allisonella.id.2174	0.14763	0.03329	6.1e-06	Low back pain	0.005	0.018	0.7805
1572	rs7803657	7	4424649	A	G	genus.Allisonella.id.2174	-0.15279	0.03344	6.99e-06	Low back pain	-0.037	0.0217	0.088111
1573	rs7898615	10	122413451	T	G	genus.Allisonella.id.2174	0.16662	0.03716	9.38e-06	Low back pain	0.0038	0.0197	0.8454
1574	rs10263623	7	64894137	C	T	species.Eubacteriumnodatumgroup.id.11297	0.19672	0.04364	5.2e-06	Low back pain	0.002	0.0353	0.9559
1575	rs11006576	10	61322015	A	G	species.Eubacteriumnodatumgroup.id.11297	-0.11049	0.02439	6.3e-06	Low back pain	0.0247	0.0136	0.0703105
1576	rs113893692	9	28245518	C	T	species.Eubacteriumnodatumgroup.id.11297	-0.19178	0.04003	2.09e-06	Low back pain	0.0027	0.0208	0.8962
1577	rs34297067	14	52185888	A	G	species.Eubacteriumnodatumgroup.id.11297	-0.18423	0.03381	7.31e-08	Low back pain	-0.0206	0.0191	0.28
1578	rs34670000	17	33576257	C	T	species.Eubacteriumnodatumgroup.id.11297	-0.11128	0.02467	7.49e-06	Low back pain	-0.0025	0.0137	0.8549
1579	rs61841040	10	9659749	G	T	species.Eubacteriumnodatumgroup.id.11297	0.16003	0.03391	3.29e-06	Low back pain	-0.0028	0.0172	0.8683
1580	rs77910827	9	96597985	C	T	species.Eubacteriumnodatumgroup.id.11297	0.19242	0.04105	2.49e-06	Low back pain	-0.0169	0.0218	0.4362
1581	rs7880204	1	171060821	T	C	species.Eubacteriumnodatumgroup.id.11297	-0.1247	0.02731	6.51e-06	Low back pain	0.0073	0.0157	0.643
1582	rs9425984	1	34529736	T	C	species.Eubacteriumnodatumgroup.id.11297	-0.13233	0.02899	4.3e-06	Low back pain	0.0091	0.0164	0.5813
1583	rs10202904	2	125440268	T	G	class.Methanobacteria.id.119	-0.12176	0.02354	3.01e-07	Low back pain	-0.0105	0.0138	0.4446
1584	rs10424197	19	46439321	G	A	class.Methanobacteria.id.119	-0.11127	0.02475	9.28e-06	Low back pain	0.0059	0.0156	0.705801
1585	rs11018665	11	89349287	A	T	class.Methanobacteria.id.119	0.11147	0.02505	6.52e-06	Low back pain	0.0067	0.0159	0.6748
1586	rs12825290	12	43701132	C	G	class.Methanobacteria.id.119	-0.21678	0.04935	6.07e-06	Low back pain	-0.0143	0.028	0.6107
1587	rs4257531	3	2086167	G	A	class.Methanobacteria.id.119	0.1645	0.0365	7.45e-06	Low back pain	-0.0108	0.0223	0.6277
1588	rs56131665	5	178175507	G	A	class.Methanobacteria.id.119	0.17867	0.0393	6.18e-06	Low back pain	-0.0156	0.0217	0.4741
1589	rs62241835	3	15019689	G	T	class.Methanobacteria.id.119	-0.20336	0.04179	1.63e-06	Low back pain	-0.0051	0.0486	0.916
1590	rs6508769	19	28827760	T	C	class.Methanobacteria.id.119	0.15352	0.03445	8.23e-06	Low back pain	0.0214	0.0191	0.2627
1591	rs73068003	7	10773932	G	T	class.Methanobacteria.id.119	-0.15813	0.03518	8.44e-06	Low back pain	0.0109	0.023	0.6362
1592	rs73457410	13	41956181	A	G	class.Methanobacteria.id.119	0.21535	0.04367	1.41e-06	Low back pain	-0.0348	0.0281	0.2147
1593	rs75208022	12	21338861	C	T	class.Methanobacteria.id.119	-0.22724	0.04876	5.92e-06	Low back pain	0.0467	0.0234	0.04559
1594	rs894996	4	104418307	C	A	class.Methanobacteria.id.119	0.217	0.04491	1.88e-06	Low back pain	-0.0332	0.0268	0.2164
1595	rs1074800	5	3002546	A	G	family.Erysipelotrichaceae.id.2149	0.04949	0.01085	5.1e-06	Low back pain	0.0023	0.0137	0.8658
1596	rs10781552	10	133897233	C	T	family.Erysipelotrichaceae.id.2149	-0.05531	0.01157	2.06e-06	Low back pain	-0.0205	0.015	0.1719
1597	rs12378647	9	122001714	G	A	family.Erysipelotrichaceae.id.2149	-0.05017	0.01121	9.19e-06	Low back pain	-0.0083	0.0141	0.558399
1598	rs17530232	13	40385457	A	G	family.Erysipelotrichaceae.id.2149	0.10754	0.02236	1.01e-06	Low back pain	-0.0221	0.0305	0.469
1599	rs1884466	1	64139196	C	T	family.Erysipelotrichaceae.id.2149	-0.04784	0.01065	7.75e-06	Low back pain	-0.0005	0.0136	0.9716
1600	rs2300774	3	195793712	G	A	family.Erysipelotrichaceae.id.2149	0.05192	0.01064	1.04e-06	Low back pain	-0.0035	0.0136	0.7974
1601	rs290833	1	97457427	T	G	family.Erysipelotrichaceae.id.2149	-0.04959	0.0111	7.87e-06	Low back pain	-0.0179	0.0136	0.1873
1602	rs35161940	17	70327224	T	C	family.Erysipelotrichaceae.id.2149	-0.08065	0.01671	1.67e-06	Low back pain	0.0261	0.022	0.2348
1603	rs4078432	14	48997206	C	T	family.Erysipelotrichaceae.id.2149	-0.06095	0.01334	3.89e-06	Low back pain	-0.0293	0.0179	0.1017
1604	rs56970041	14	80357610	T	G	family.Erysipelotrichaceae.id.2149	0.0722	0.01637	5.21e-06	Low back pain	-0.019	0.0284	0.503499
1605	rs62504403	8	38803551	C	T	family.Erysipelotrichaceae.id.2149	0.06731	0.01273	1.38e-07	Low back pain	0.0053	0.0171	0.7563
1606	rs7234058	18	5830507	T	C	family.Erysipelotrichaceae.id.2149	-0.09469	0.01933	8.02e-07	Low back pain	-0.0637	0.0234	0.006561
1607	rs7826267	8	2954952	T	G	family.Erysipelotrichaceae.id.2149	-0.08501	0.01984	6.67e-06	Low back pain	0.0291	0.0275	0.2903
1608	rs8003149	14	56156504	C	T	family.Erysipelotrichaceae.id.2149	0.0542	0.01164	3.29e-06	Low back pain	-0.0068	0.0143	0.6354
1609	rs116270582	4	119349	T	A	genus.Roseburia.id.2012	-0.1549	0.03281	8.89e-07	Low back pain	0.0399	0.0333	0.2304
1610	rs11632648	15	80950202	C	A	genus.Roseburia.id.2012	-0.05414	0.01195	7.24e-06	Low back pain	0.0258	0.0156	0.0975708
1611	rs12740451	1	95178974	T	C	genus.Roseburia.id.2012	0.07158	0.01531	3.75e-06	Low back pain	0.0039	0.0198	0.8454
1612	rs13092712	3	42338272	A	T	genus.Roseburia.id.2012	0.06188	0.01385	8.43e-06	Low back pain	-0.0086	0.015	0.566601
1613	rs147990086	1	145673018	A	G	genus.Roseburia.id.2012	-0.05853	0.01319	6.61e-06	Low back pain	0.0152	0.0182	0.4032
1614	rs16910295	11	12009569	T	C	genus.Roseburia.id.2012	-0.09728	0.02092	3.71e-06	Low back pain	0.0364	0.0299	0.2229
1615	rs17212494	16	55226745	G	C	genus.Roseburia.id.2012	-0.0745	0.01696	9.14e-06	Low back pain	-0.0133	0.0221	0.5486
1616	rs2034589	16	8307948	G	C	genus.Roseburia.id.2012	0.06182	0.01231	7.8e-07	Low back pain	-0.0149	0.0178	0.4022
1617	rs2160994	12	50650057	T	C	genus.Roseburia.id.2012	0.05423	0.01121	1.3e-06	Low back pain	-0.0022	0.0143	0.8772
1618	rs254503	5	52492677	C	A	genus.Roseburia.id.2012	0.04696	0.01063	7.42e-06	Low back pain	-0.0083	0.0135	0.5401
1619	rs2943022	5	89598914	T	C	genus.Roseburia.id.2012	0.04916	0.01064	4.18e-06	Low back pain	0	0.0137	0.9973
1620	rs302266	1	194183650	T	C	genus.Roseburia.id.2012	-0.07717	0.01723	8.6e-06	Low back pain	0.0359	0.0201	0.0746896
1621	rs329182	5	125076494	T	C	genus.Roseburia.id.2012	0.0678	0.01523	7.94e-06	Low back pain	-0.0068	0.0184	0.7136
1622	rs371856	5	169146825	A	G	genus.Roseburia.id.2012	-0.04878	0.01075	6.87e-06	Low back pain	-0.0213	0.0135	0.1156
1623	rs4494531	16	82581286	T	G	genus.Roseburia.id.2012	0.04764	0.01072	8.61e-06	Low back pain	-0.0101	0.0135	0.455
1624	rs4748237	10	16051097	G	C	genus.Roseburia.id.2012	0.04824	0.0106	5.73e-06	Low back pain	-0.013	0.0136	0.3409
1625	rs55858165	15	86512809	A	C	genus.Roseburia.id.2012	0.17928	0.0405	1e-05	Low back pain	0.0286	0.036	0.4261
1626	rs56058612	16	83616944	T	C	genus.Roseburia.id.2012	-0.06482	0.01458	9.51e-06	Low back pain	0.054	0.0173	0.00180701
1627	rs6445851	3	57116228	G	A	genus.Roseburia.id.2012	-0.04931	0.01077	3.9e-06	Low back pain	0.0216	0.0139	0.1213
1628	rs6930661	6	12774611	C	T	genus.Roseburia.id.2012	-0.09311	0.02041	4.57e-06	Low back pain	0.0718	0.0282	0.0108101
1629	rs75326254	6	166170836	C	T	genus.Roseburia.id.2012	-0.10298	0.02299	9.41e-06	Low back pain	0.0357	0.0288	0.2162
1630	rs75820970	10	79277321	C	G	genus.Roseburia.id.2012	-0.23212	0.04816	1.48e-07	Low back pain	-0.0188	0.0203	0.3556
1631	rs79783160	21	43318259	T	C	genus.Roseburia.id.2012	0.10396	0.02378	8.12e-06	Low back pain	-0.0279	0.0444	0.5294
1632	rs9300744	13	103117486	C	T	genus.Roseburia.id.2012	-0.05908	0.01257	3.97e-06	Low back pain	0.018	0.0177	0.3089
1633	rs9537309	13	56533807	C	T	genus.Roseburia.id.2012	0.05632	0.01256	6.02e-06	Low back pain	-0.0084	0.0157	0.593401
1634	rs10202904	2	125440268	T	G	genus.Methanobrevibacter.id.123	-0.1128	0.02391	3.08e-06	Low back pain	-0.0105	0.0138	0.4446
1635	rs11018665	11	89349287	A	T	genus.Methanobrevibacter.id.123	0.11301	0.02543	7.04e-06	Low back pain	0.0067	0.0159	0.6748
1636	rs1334944	10	112266046	T	C	genus.Methanobrevibacter.id.123	0.1152	0.02555	7.62e-06	Low back pain	0.0015	0.0151	0.9204
1637	rs4779844	15	31516919	G	C	genus.Methanobrevibacter.id.123	0.10964	0.0248	9.28e-06	Low back pain	0.0228	0.0142	0.1093
1638	rs4802933	19	52925820	A	G	genus.Methanobrevibacter.id.123	-0.13563	0.03081	9.73e-06	Low back pain	-0.0004	0.016	0.9791
1639	rs6776814	3	15053083	T	C	genus.Methanobrevibacter.id.123	-0.18896	0.04199	8.04e-06	Low back pain	-0.0056	0.0486	0.9085
1640	rs76029318	13	41963791	T	C	genus.Methanobrevibacter.id.123	0.22286	0.04543	1.08e-06	Low back pain	-0.0309	0.0282	0.2734
1641	rs894996	4	104418307	C	A	genus.Methanobrevibacter.id.123	0.21421	0.0456	3.82e-06	Low back pain	-0.0332	0.0268	0.2164
1642	rs12597105	16	5233941	G	A	genus.RuminococcaceaeUCG010.id.11367	0.06691	0.01437	4.61e-06	Low back pain	0.0169	0.0173	0.3274
1643	rs13119501	4	121623301	T	G	genus.RuminococcaceaeUCG010.id.11367	-0.086	0.01938	9.97e-06	Low back pain	-0.0067	0.0221	0.7624
1644	rs2820282	6	104728618	A	C	genus.RuminococcaceaeUCG010.id.11367	-0.05785	0.01253	4.35e-06	Low back pain	0.0107	0.0139	0.4391
1645	rs35506912	15	36607072	G	C	genus.RuminococcaceaeUCG010.id.11367	-0.07111	0.01472	1.61e-06	Low back pain	-0.0271	0.0169	0.1091
1646	rs4468690	17	7940754	T	C	genus.RuminococcaceaeUCG010.id.11367	0.07462	0.01676	6.89e-06	Low back pain	0.0339	0.0192	0.0766708
1647	rs682403	9	135968557	A	G	genus.RuminococcaceaeUCG010.id.11367	-0.05857	0.01241	2.33e-06	Low back pain	-0.0136	0.0135	0.3156
1648	rs6958419	7	16349864	C	T	genus.RuminococcaceaeUCG010.id.11367	-0.05868	0.01244	2.43e-06	Low back pain	-0.0104	0.0135	0.4414
1649	rs73218807	4	31057482	G	A	genus.RuminococcaceaeUCG010.id.11367	-0.16621	0.03679	6.43e-06	Low back pain	-0.0115	0.0248	0.644401
1650	rs7336335	13	110718173	G	A	genus.RuminococcaceaeUCG010.id.11367	0.06245	0.0141	8.79e-06	Low back pain	-0.0134	0.0154	0.3823
1651	rs7935775	11	130676996	A	T	genus.RuminococcaceaeUCG010.id.11367	-0.06305	0.01374	4.69e-06	Low back pain	0.0079	0.0154	0.6086
1652	rs10202904	2	125440268	T	G	family.Methanobacteriaceae.id.121	-0.12176	0.02354	3.01e-07	Low back pain	-0.0105	0.0138	0.4446
1653	rs10424197	19	46439321	G	A	family.Methanobacteriaceae.id.121	-0.11127	0.02475	9.28e-06	Low back pain	0.0059	0.0156	0.705801
1654	rs11018665	11	89349287	A	T	family.Methanobacteriaceae.id.121	0.11147	0.02505	6.52e-06	Low back pain	0.0067	0.0159	0.6748
1655	rs12825290	12	43701132	C	G	family.Methanobacteriaceae.id.121	-0.21678	0.04935	6.07e-06	Low back pain	-0.0143	0.028	0.6107
1656	rs4257531	3	2086167	G	A	family.Methanobacteriaceae.id.121	0.1645	0.0365	7.45e-06	Low back pain	-0.0108	0.0223	0.6277
1657	rs56131665	5	178175507	G	A	family.Methanobacteriaceae.id.121	0.17867	0.0393	6.18e-06	Low back pain	-0.0156	0.0217	0.4741
1658	rs62241835	3	15019689	G	T	family.Methanobacteriaceae.id.121	-0.20336	0.04179	1.63e-06	Low back pain	-0.0051	0.0486	0.916
1659	rs6508769	19	28827760	T	C	family.Methanobacteriaceae.id.121	0.15352	0.03445	8.23e-06	Low back pain	0.0214	0.0191	0.2627
1660	rs73068003	7	10773932	G	T	family.Methanobacteriaceae.id.121	-0.15813	0.03518	8.44e-06	Low back pain	0.0109	0.023	0.6362
1661	rs73457410	13	41956181	A	G	family.Methanobacteriaceae.id.121	0.21535	0.04367	1.41e-06	Low back pain	-0.0348	0.0281	0.2147
1662	rs75208022	12	21338861	C	T	family.Methanobacteriaceae.id.121	-0.22724	0.04876	5.92e-06	Low back pain	0.0467	0.0234	0.04559
1663	rs894996	4	104418307	C	A	family.Methanobacteriaceae.id.121	0.217	0.04491	1.88e-06	Low back pain	-0.0332	0.0268	0.2164
1664	rs10098492	8	113109756	T	C	genus.Enterorhabdus.id.820	0.13085	0.02931	7.75e-06	Low back pain	0.0103	0.0293	0.7262
1665	rs10242782	7	24979715	C	A	genus.Enterorhabdus.id.820	-0.07724	0.01666	7.61e-06	Low back pain	-0.0154	0.0148	0.2967
1666	rs11098863	4	127336602	T	A	genus.Enterorhabdus.id.820	-0.09758	0.01624	2e-09	Low back pain	-0.0275	0.0135	0.0418504
1667	rs114731706	2	19611953	T	G	genus.Enterorhabdus.id.820	0.17989	0.03815	2.89e-06	Low back pain	0.0912	0.039	0.0194599
1668	rs2051957	7	89709883	C	T	genus.Enterorhabdus.id.820	0.08397	0.01895	9.39e-06	Low back pain	-0.0129	0.017	0.4468
1669	rs3017103	11	62174193	A	G	genus.Enterorhabdus.id.820	0.09763	0.02087	3.21e-06	Low back pain	-0.0291	0.0172	0.0917403
1670	rs73331712	12	69515102	T	C	genus.Enterorhabdus.id.820	0.26199	0.05512	4.85e-06	Low back pain	0.0255	0.034	0.4531
1671	rs77655283	2	236439879	G	A	genus.Enterorhabdus.id.820	0.13367	0.02978	5.08e-06	Low back pain	0.0038	0.0264	0.8856
1672	rs7923280	10	20280612	A	T	genus.Enterorhabdus.id.820	0.08755	0.01688	3.15e-07	Low back pain	-0.0047	0.0152	0.7583
1673	rs9470637	6	37567189	A	T	genus.Enterorhabdus.id.820	-0.07577	0.0166	5.14e-06	Low back pain	0.0004	0.0135	0.9786
1674	rs12129908	1	195064019	C	A	species.Eubacteriumoxidoreducensgroup.id.11339	0.08795	0.01978	7.57e-06	Low back pain	-0.0075	0.0138	0.5857
1675	rs12423772	12	94515340	G	T	species.Eubacteriumoxidoreducensgroup.id.11339	0.14355	0.02942	1.62e-06	Low back pain	0.0062	0.0194	0.7493
1676	rs1425962	4	187905399	G	C	species.Eubacteriumoxidoreducensgroup.id.11339	0.09175	0.02001	5.31e-06	Low back pain	0.0265	0.0139	0.0559101
1677	rs2973294	4	37526679	G	T	species.Eubacteriumoxidoreducensgroup.id.11339	0.09305	0.01949	1.89e-06	Low back pain	-0.0004	0.0137	0.9739
1678	rs34561138	16	86480355	G	A	species.Eubacteriumoxidoreducensgroup.id.11339	0.21646	0.04587	2.28e-06	Low back pain	-0.0178	0.0357	0.6185
1679	rs440215	5	106882394	C	T	species.Eubacteriumoxidoreducensgroup.id.11339	0.09139	0.01948	2.5e-06	Low back pain	0.005	0.0136	0.711101
1680	rs77265424	8	5227102	G	A	species.Eubacteriumoxidoreducensgroup.id.11339	0.1714	0.03815	8.29e-06	Low back pain	0.0142	0.0288	0.6221
1681	rs10274562	7	11222521	C	T	genus.RuminococcaceaeUCG011.id.11368	0.11089	0.02434	5.89e-06	Low back pain	-0.0224	0.0139	0.1076
1682	rs113805683	3	185471910	C	T	genus.RuminococcaceaeUCG011.id.11368	0.13111	0.02895	6.29e-06	Low back pain	0.0007	0.0158	0.964
1683	rs12724320	1	179370499	C	T	genus.RuminococcaceaeUCG011.id.11368	-0.11969	0.02479	1.69e-06	Low back pain	0.0268	0.0139	0.05434
1684	rs1416041	6	105073676	A	C	genus.RuminococcaceaeUCG011.id.11368	-0.17695	0.03383	1.62e-07	Low back pain	0.0057	0.0167	0.732501
1685	rs2729556	7	111763988	C	T	genus.RuminococcaceaeUCG011.id.11368	-0.10564	0.02324	5.71e-06	Low back pain	0.0265	0.0136	0.0514695
1686	rs4490371	3	76205107	T	C	genus.RuminococcaceaeUCG011.id.11368	-0.11261	0.02476	5.92e-06	Low back pain	0.0194	0.0138	0.1587
1687	rs79113084	12	29634919	C	T	genus.RuminococcaceaeUCG011.id.11368	-0.15221	0.03157	1.78e-06	Low back pain	0.0506	0.0224	0.0242801
1688	rs80200671	17	146378	T	C	genus.RuminococcaceaeUCG011.id.11368	-0.17624	0.03962	7.71e-06	Low back pain	-0.019	0.0221	0.3889
1689	rs9729514	1	219901055	A	G	genus.RuminococcaceaeUCG011.id.11368	0.17928	0.03923	4.11e-06	Low back pain	-0.0321	0.0233	0.1684
1690	rs11078146	17	13234015	T	C	genus.Oscillibacter.id.2063	0.07683	0.01743	9.37e-06	Low back pain	-0.0051	0.0157	0.743901
1691	rs11627628	14	21479605	T	C	genus.Oscillibacter.id.2063	0.14447	0.02896	8.72e-07	Low back pain	-0.0187	0.0255	0.4636
1692	rs12417956	11	25973451	C	G	genus.Oscillibacter.id.2063	0.07816	0.01737	6.42e-06	Low back pain	0.0048	0.0151	0.751201
1693	rs12649930	4	3656291	T	G	genus.Oscillibacter.id.2063	0.12341	0.02591	2.72e-06	Low back pain	0.0081	0.0225	0.717599
1694	rs133832	22	44834707	A	C	genus.Oscillibacter.id.2063	-0.07897	0.0162	1.29e-06	Low back pain	0.0315	0.0151	0.03661
1695	rs137917150	12	82366390	T	A	genus.Oscillibacter.id.2063	-0.16981	0.03874	8.9e-06	Low back pain	0.0162	0.0231	0.482
1696	rs16866406	2	179457147	A	G	genus.Oscillibacter.id.2063	0.09832	0.02083	3.34e-06	Low back pain	-0.0117	0.0187	0.5299
1697	rs16934185	9	1798324	A	G	genus.Oscillibacter.id.2063	-0.12858	0.02812	5.31e-06	Low back pain	0.0329	0.022	0.135
1698	rs234108	1	184942671	A	G	genus.Oscillibacter.id.2063	0.07551	0.01523	7.2e-07	Low back pain	0.0025	0.0138	0.8571
1699	rs36095275	14	32270129	C	T	genus.Oscillibacter.id.2063	-0.07716	0.01565	7.26e-07	Low back pain	-0.0131	0.0137	0.3386
1700	rs4506202	8	21598077	A	G	genus.Oscillibacter.id.2063	-0.07041	0.01519	3.83e-06	Low back pain	0.0111	0.0136	0.4157
1701	rs61883564	11	79013843	A	G	genus.Oscillibacter.id.2063	-0.10043	0.02206	4.09e-06	Low back pain	0.0129	0.0197	0.5115
1702	rs6901560	6	36931994	C	G	genus.Oscillibacter.id.2063	0.08492	0.01865	6.81e-06	Low back pain	-0.004	0.0173	0.816
1703	rs75453768	10	116469806	G	T	genus.Oscillibacter.id.2063	0.12442	0.02683	3.01e-06	Low back pain	-0.0132	0.0228	0.5638
1704	rs761240	20	49507892	T	G	genus.Oscillibacter.id.2063	-0.17094	0.03868	3.39e-06	Low back pain	0.0154	0.0315	0.624701
1705	rs78055738	9	77056081	G	A	genus.Oscillibacter.id.2063	-0.10759	0.02439	8.17e-06	Low back pain	-0.012	0.0225	0.5932
1706	rs9393920	6	28580593	A	G	genus.Oscillibacter.id.2063	-0.0746	0.01507	8.97e-07	Low back pain	0.0263	0.0142	0.0642407
1707	rs10904297	10	4639762	A	G	species.Ruminococcustorquesgroup.id.14377	-0.1678	0.03898	2.68e-06	Low back pain	-0.0498	0.0474	0.2937
1708	rs12434631	14	26130404	A	G	species.Ruminococcustorquesgroup.id.14377	0.07229	0.01529	5.96e-06	Low back pain	-0.0087	0.0221	0.6948
1709	rs158487	5	55576026	A	G	species.Ruminococcustorquesgroup.id.14377	0.05291	0.01159	7.76e-06	Low back pain	-0.0091	0.015	0.5433
1710	rs1964825	20	57919516	A	G	species.Ruminococcustorquesgroup.id.14377	0.05292	0.01208	8.37e-06	Low back pain	0.0199	0.017	0.2416
1711	rs1972694	15	25326425	T	A	species.Ruminococcustorquesgroup.id.14377	-0.0624	0.01368	5.88e-06	Low back pain	0.007	0.0177	0.6937
1712	rs2239511	19	35831537	A	G	species.Ruminococcustorquesgroup.id.14377	0.06464	0.0142	8.49e-06	Low back pain	0.0045	0.0191	0.815
1713	rs35866622	19	49218060	T	C	species.Ruminococcustorquesgroup.id.14377	-0.06122	0.0109	1.93e-08	Low back pain	-0.0281	0.0143	0.0490603
1714	rs4073731	11	132663147	T	C	species.Ruminococcustorquesgroup.id.14377	0.06314	0.01418	8.31e-06	Low back pain	-0.0011	0.0184	0.954
1715	rs73130967	7	54781314	A	T	species.Ruminococcustorquesgroup.id.14377	0.07506	0.01675	5.77e-06	Low back pain	-0.0061	0.0247	0.8061
1716	rs7560771	2	174604544	T	C	species.Ruminococcustorquesgroup.id.14377	-0.04798	0.01081	8.16e-06	Low back pain	-0.0065	0.0137	0.634
1717	rs77034621	8	76769843	T	G	species.Ruminococcustorquesgroup.id.14377	-0.1515	0.03339	5.4e-06	Low back pain	-0.0007	0.053	0.9891
1718	rs773123	12	56494998	T	A	species.Ruminococcustorquesgroup.id.14377	0.08391	0.01731	9.44e-07	Low back pain	0.0028	0.0207	0.894
1719	rs8080469	17	14534862	G	A	species.Ruminococcustorquesgroup.id.14377	0.04806	0.01066	5.07e-06	Low back pain	-0.0106	0.0135	0.4332
1720	rs1046175	10	135204950	C	G	genus.Adlercreutzia.id.812	0.11276	0.0256	6.36e-06	Low back pain	0.0222	0.0267	0.4052
1721	rs11604400	11	98386085	C	T	genus.Adlercreutzia.id.812	-0.10252	0.02348	9.74e-06	Low back pain	-0.0268	0.0221	0.2264
1722	rs12522517	5	31991834	A	T	genus.Adlercreutzia.id.812	-0.10488	0.02347	4.41e-06	Low back pain	0.054	0.0191	0.00477804
1723	rs13231526	7	48844151	C	A	genus.Adlercreutzia.id.812	0.14324	0.03117	4.82e-06	Low back pain	0.0127	0.0249	0.611699
1724	rs2147798	1	201061818	C	G	genus.Adlercreutzia.id.812	0.0923	0.01921	1.4e-06	Low back pain	-0.0054	0.0157	0.730099
1725	rs2717140	18	75009770	C	T	genus.Adlercreutzia.id.812	-0.11923	0.02511	2.05e-06	Low back pain	-0.0017	0.0226	0.9387
1726	rs55719207	3	105355971	G	A	genus.Adlercreutzia.id.812	-0.06992	0.0158	9.6e-06	Low back pain	0.0062	0.0139	0.6556
1727	rs6664405	1	69444163	T	C	genus.Adlercreutzia.id.812	-0.09531	0.02108	5.23e-06	Low back pain	0.0114	0.0195	0.558399
1728	rs7680684	4	171281359	C	T	genus.Adlercreutzia.id.812	-0.08338	0.01689	9.76e-07	Low back pain	-0.0116	0.0142	0.4157
1729	rs80078995	5	94059857	A	T	genus.Adlercreutzia.id.812	-0.11324	0.02326	1.57e-06	Low back pain	-0.0357	0.0192	0.0624597
1730	rs9490822	6	123909083	C	T	genus.Adlercreutzia.id.812	-0.07345	0.01558	2.54e-06	Low back pain	0.0103	0.0136	0.4459
1731	rs9915817	17	48864179	T	C	genus.Adlercreutzia.id.812	0.07492	0.01683	8.22e-06	Low back pain	0.003	0.0149	0.8401
1732	rs13376554	1	67595108	A	T	genus.Anaerostipes.id.1991	0.19739	0.04586	7.73e-06	Low back pain	0.0138	0.0432	0.7491
1733	rs2014785	3	171100102	T	C	genus.Anaerostipes.id.1991	0.05273	0.01118	2.56e-06	Low back pain	0.0011	0.0138	0.9363
1734	rs2396460	2	228018671	T	C	genus.Anaerostipes.id.1991	-0.05253	0.01091	1.5e-06	Low back pain	-0.0065	0.0136	0.6348
1735	rs2804244	10	117383184	A	G	genus.Anaerostipes.id.1991	-0.0539	0.01105	1.29e-06	Low back pain	-0.0178	0.0139	0.201
1736	rs3829914	10	3161131	C	T	genus.Anaerostipes.id.1991	0.05395	0.0119	7.66e-06	Low back pain	0.001	0.0153	0.9501
1737	rs3900776	9	13525082	G	A	genus.Anaerostipes.id.1991	-0.11171	0.02355	1.68e-06	Low back pain	-0.0071	0.0415	0.8637
1738	rs62157625	2	142774333	T	C	genus.Anaerostipes.id.1991	0.0858	0.01847	2.75e-06	Low back pain	-0.0338	0.0208	0.1036
1739	rs62215703	21	25873624	G	A	genus.Anaerostipes.id.1991	0.06525	0.01361	1.36e-06	Low back pain	0.0075	0.0163	0.6459
1740	rs6474958	9	1582701	A	G	genus.Anaerostipes.id.1991	-0.05074	0.01115	4.56e-06	Low back pain	0.0269	0.0146	0.0658506
1741	rs6568975	6	117697814	G	A	genus.Anaerostipes.id.1991	0.07142	0.01601	7.37e-06	Low back pain	0.0267	0.0205	0.1921
1742	rs6726833	2	39351569	C	A	genus.Anaerostipes.id.1991	-0.087	0.01886	3.66e-06	Low back pain	-0.0096	0.0252	0.704099
1743	rs6854026	4	169690814	T	C	genus.Anaerostipes.id.1991	-0.04968	0.01086	4.9e-06	Low back pain	-0.0082	0.0136	0.544999
1744	rs7193624	16	77574020	C	T	genus.Anaerostipes.id.1991	0.07517	0.01502	4.73e-07	Low back pain	0.0133	0.0246	0.5894
1745	rs73533510	16	20201637	T	C	genus.Anaerostipes.id.1991	0.075	0.01691	9.16e-06	Low back pain	0.0098	0.0185	0.594101
1746	rs7823228	8	128397494	G	C	genus.Anaerostipes.id.1991	-0.06134	0.01361	7.08e-06	Low back pain	-0.0186	0.0181	0.3018
1747	rs78735375	19	1497547	A	C	genus.Anaerostipes.id.1991	-0.13587	0.03037	6.23e-06	Low back pain	-0.023	0.0347	0.5071
1748	rs10119172	9	2233969	C	G	family.Porphyromonadaceae.id.943	-0.07398	0.01421	1.09e-07	Low back pain	0.0112	0.0176	0.526
1749	rs1029811	7	69037529	T	G	family.Porphyromonadaceae.id.943	0.06771	0.0145	2.36e-06	Low back pain	0.0039	0.0176	0.8243
1750	rs10762312	10	71571863	G	A	family.Porphyromonadaceae.id.943	-0.05204	0.01184	9.22e-06	Low back pain	0.0224	0.0146	0.1238
1751	rs10858364	9	138076081	G	T	family.Porphyromonadaceae.id.943	0.05579	0.01204	3.28e-06	Low back pain	0.0229	0.0161	0.1549
1752	rs12486680	3	191568066	A	C	family.Porphyromonadaceae.id.943	0.0973	0.02177	5.07e-06	Low back pain	-0.005	0.0217	0.8166
1753	rs12700163	7	2648676	T	C	family.Porphyromonadaceae.id.943	-0.05327	0.01184	7.59e-06	Low back pain	0.0054	0.0157	0.7311
1754	rs17065783	3	62035586	A	G	family.Porphyromonadaceae.id.943	-0.05985	0.01218	1.22e-06	Low back pain	0.0105	0.0187	0.5752
1755	rs2066088	1	164693161	C	G	family.Porphyromonadaceae.id.943	0.19581	0.04339	9.35e-06	Low back pain	-0.0646	0.0305	0.0344398
1756	rs2401072	22	17655898	A	T	family.Porphyromonadaceae.id.943	-0.04841	0.01065	5.88e-06	Low back pain	-0.0211	0.0136	0.1206
1757	rs34335710	1	116349077	C	T	family.Porphyromonadaceae.id.943	-0.09027	0.02026	7.51e-06	Low back pain	0.032	0.0281	0.2552
1758	rs35233670	17	63750903	T	C	family.Porphyromonadaceae.id.943	-0.04675	0.01056	9.56e-06	Low back pain	0.0046	0.0135	0.7341
1759	rs35961441	1	240929774	A	C	family.Porphyromonadaceae.id.943	0.09118	0.02063	8.16e-06	Low back pain	-0.0048	0.0358	0.8941
1760	rs7330827	13	23531802	T	C	family.Porphyromonadaceae.id.943	-0.10384	0.02374	8.04e-06	Low back pain	-0.0099	0.0283	0.7259
1761	rs11149971	16	77238810	C	T	genus.Blautia.id.1992	0.11612	0.02331	1.33e-06	Low back pain	0.015	0.0296	0.611899
1762	rs113271346	14	78075950	C	T	genus.Blautia.id.1992	0.07697	0.01714	8.85e-06	Low back pain	0.0205	0.0242	0.397
1763	rs115043014	1	175757311	G	A	genus.Blautia.id.1992	-0.21396	0.04331	1.67e-06	Low back pain	-0.0354	0.0536	0.509
1764	rs117001700	7	68396262	T	C	genus.Blautia.id.1992	0.20398	0.04336	2.97e-06	Low back pain	-0.0282	0.0578	0.6255
1765	rs12453000	17	16895873	C	T	genus.Blautia.id.1992	0.06208	0.01295	1.37e-06	Low back pain	-0.0469	0.02	0.0193001
1766	rs2165258	18	41223417	G	A	genus.Blautia.id.1992	-0.05626	0.01263	8.83e-06	Low back pain	-0.0122	0.0189	0.516799
1767	rs2788271	1	219117743	T	G	genus.Blautia.id.1992	-0.05782	0.01331	6.12e-06	Low back pain	0.0008	0.0178	0.9646
1768	rs4574573	5	37915720	A	G	genus.Blautia.id.1992	-0.05091	0.0111	4.87e-06	Low back pain	-0.0204	0.0142	0.1505
1769	rs4926264	19	13420917	T	C	genus.Blautia.id.1992	0.08291	0.01775	4.32e-06	Low back pain	-0.0096	0.0219	0.661301
1770	rs67794373	7	124210039	C	T	genus.Blautia.id.1992	0.05865	0.0123	1.77e-06	Low back pain	-0.0064	0.0162	0.692
1771	rs682885	11	87805911	A	G	genus.Blautia.id.1992	-0.04875	0.0107	5.35e-06	Low back pain	-0.0146	0.0146	0.3149
1772	rs72973581	19	1043103	A	G	genus.Blautia.id.1992	0.12133	0.02644	3.7e-06	Low back pain	-0.0113	0.0289	0.6968
1773	rs7860714	9	1866537	A	G	genus.Blautia.id.1992	-0.04955	0.01094	5.05e-06	Low back pain	-0.005	0.0142	0.726999
1774	rs11264403	1	155676492	G	A	genus.Clostridiumsensustricto1.id.1873	-0.13906	0.03345	7.75e-06	Low back pain	0.0025	0.0255	0.9219
1775	rs115807074	5	84997131	A	G	genus.Clostridiumsensustricto1.id.1873	-0.22736	0.04926	4.32e-06	Low back pain	-0.0019	0.0671	0.9769
1776	rs11586026	1	83252771	A	T	genus.Clostridiumsensustricto1.id.1873	0.11163	0.02497	7.13e-06	Low back pain	0.0573	0.0383	0.1345
1777	rs116847295	12	43485015	C	T	genus.Clostridiumsensustricto1.id.1873	0.10781	0.02441	5.56e-06	Low back pain	-0.01	0.0203	0.6218
1778	rs12186080	3	132596627	G	A	genus.Clostridiumsensustricto1.id.1873	0.07352	0.01624	7.98e-06	Low back pain	0.0156	0.0182	0.3921
1779	rs12341505	9	136710881	G	A	genus.Clostridiumsensustricto1.id.1873	0.07935	0.01791	6.51e-06	Low back pain	-0.0271	0.0233	0.2461
1780	rs2795528	10	43270264	G	A	genus.Clostridiumsensustricto1.id.1873	-0.18431	0.03922	2.72e-06	Low back pain	0.0142	0.0295	0.631801
1781	rs2817172	1	3041519	C	T	genus.Clostridiumsensustricto1.id.1873	0.05689	0.01239	3.99e-06	Low back pain	-0.0002	0.0138	0.9883
1782	rs4723021	7	30934659	T	C	genus.Clostridiumsensustricto1.id.1873	-0.10554	0.02412	8.61e-06	Low back pain	-0.002	0.0268	0.9402
1783	rs550843	6	165722832	T	C	genus.Clostridiumsensustricto1.id.1873	-0.07993	0.01685	1.14e-06	Low back pain	-0.0021	0.0151	0.8912
1784	rs12555298	9	110489551	G	A	phylum.Cyanobacteria.id.1500	0.09599	0.02182	9.93e-06	Low back pain	0.0171	0.0179	0.34
1785	rs2005426	3	14308119	A	C	phylum.Cyanobacteria.id.1500	-0.14086	0.0268	1.48e-07	Low back pain	0.0196	0.0191	0.3053
1786	rs2314810	17	26104110	C	G	phylum.Cyanobacteria.id.1500	-0.21473	0.04601	4.95e-06	Low back pain	0.0529	0.0318	0.0965695
1787	rs2553290	4	37842537	A	T	phylum.Cyanobacteria.id.1500	0.0934	0.02015	6.25e-06	Low back pain	-0.0061	0.0192	0.7509
1788	rs33957528	16	28307940	T	C	phylum.Cyanobacteria.id.1500	-0.07751	0.01743	7.93e-06	Low back pain	0.0013	0.0136	0.9221
1789	rs584122	6	48288456	C	T	phylum.Cyanobacteria.id.1500	-0.14996	0.03244	4.54e-06	Low back pain	0.0621	0.0285	0.0295502
1790	rs7148504	14	100168298	G	T	phylum.Cyanobacteria.id.1500	0.08149	0.01757	3.97e-06	Low back pain	-0.005	0.0137	0.715899
1791	rs76531781	7	21647735	T	C	phylum.Cyanobacteria.id.1500	-0.23499	0.04877	1.62e-06	Low back pain	-0.0062	0.0346	0.8577
1792	rs789068	18	1008239	G	A	phylum.Cyanobacteria.id.1500	-0.11119	0.0212	1.48e-07	Low back pain	-0.0086	0.0193	0.656401
1793	rs13086907	3	142135117	G	A	class.Negativicutes.id.2164	0.06278	0.01312	1.63e-06	Low back pain	-0.0289	0.0162	0.0750499
1794	rs1447205	8	41231597	G	C	class.Negativicutes.id.2164	-0.05022	0.0108	2.68e-06	Low back pain	-0.0156	0.0141	0.2684
1795	rs1643968	5	165266628	T	C	class.Negativicutes.id.2164	-0.05586	0.01119	5.24e-07	Low back pain	-0.0102	0.0141	0.4692
1796	rs2834062	21	34377485	A	G	class.Negativicutes.id.2164	0.04875	0.01084	8.31e-06	Low back pain	0.011	0.0149	0.4583
1797	rs4463806	10	115597993	T	C	class.Negativicutes.id.2164	-0.05429	0.01289	7.58e-06	Low back pain	-0.0369	0.0173	0.03264
1798	rs4722181	7	22817571	T	G	class.Negativicutes.id.2164	0.0485	0.01054	3.88e-06	Low back pain	-0.0006	0.0135	0.9646
1799	rs60274479	16	21249925	T	C	class.Negativicutes.id.2164	-0.06601	0.01335	1.02e-06	Low back pain	-0.0234	0.0171	0.1707
1800	rs61249479	9	124912908	A	C	class.Negativicutes.id.2164	0.07809	0.01682	2.45e-06	Low back pain	-0.0321	0.0186	0.0845298
1801	rs71405394	15	101245088	G	A	class.Negativicutes.id.2164	-0.11311	0.02391	2.29e-06	Low back pain	-0.0303	0.027	0.2607
1802	rs73232831	4	17413426	G	A	class.Negativicutes.id.2164	-0.15183	0.03149	1.87e-06	Low back pain	-0.0205	0.0377	0.5873
1803	rs9423647	10	5579818	G	A	class.Negativicutes.id.2164	0.04708	0.01049	7.8e-06	Low back pain	0.0102	0.0136	0.452101
1804	rs9514026	13	103165891	C	A	class.Negativicutes.id.2164	-0.05489	0.0126	8.95e-06	Low back pain	0.0189	0.0152	0.2123
1805	rs1035406	5	119372737	G	A	order.Rhodospirillales.id.2667	-0.11398	0.02474	4.45e-06	Low back pain	0.003	0.0211	0.8855
1806	rs11591293	10	113419797	G	T	order.Rhodospirillales.id.2667	0.07007	0.01578	8.4e-06	Low back pain	-0.0092	0.0137	0.5
1807	rs11630875	15	61775734	T	C	order.Rhodospirillales.id.2667	0.09707	0.02015	1.97e-06	Low back pain	0.0185	0.0203	0.3621
1808	rs1549633	5	27945645	A	C	order.Rhodospirillales.id.2667	0.1002	0.0216	3.25e-06	Low back pain	-0.0188	0.0212	0.3756
1809	rs3754624	2	225633812	C	T	order.Rhodospirillales.id.2667	0.09324	0.0198	3.24e-06	Low back pain	0.0187	0.0177	0.2893
1810	rs4278423	10	2670553	T	C	order.Rhodospirillales.id.2667	0.10414	0.02332	4.69e-06	Low back pain	-0.0394	0.0284	0.1657
1811	rs55876211	3	84471266	C	T	order.Rhodospirillales.id.2667	-0.08708	0.01947	6.49e-06	Low back pain	0.0017	0.0155	0.9118
1812	rs61933850	12	73139398	G	A	order.Rhodospirillales.id.2667	0.16621	0.03586	5.37e-06	Low back pain	0.0059	0.0198	0.7659
1813	rs7001029	8	131958403	C	T	order.Rhodospirillales.id.2667	0.11981	0.02605	3.37e-06	Low back pain	0.0137	0.0235	0.560101
1814	rs72714493	1	92206218	A	G	order.Rhodospirillales.id.2667	0.08047	0.01802	9.21e-06	Low back pain	-0.0284	0.0188	0.1319
1815	rs76784716	2	169033340	A	G	order.Rhodospirillales.id.2667	0.13207	0.02838	2.66e-06	Low back pain	0.0041	0.0211	0.8466
1816	rs77304857	4	134248015	C	A	order.Rhodospirillales.id.2667	-0.09961	0.02217	5.97e-06	Low back pain	-0.001	0.017	0.952
1817	rs9813022	3	13726736	A	G	order.Rhodospirillales.id.2667	-0.08266	0.01623	3.33e-07	Low back pain	0.0075	0.0139	0.5919
1818	rs117353247	10	20522547	G	A	order.Burkholderiales.id.2874	0.18468	0.04111	6.07e-06	Low back pain	-0.0613	0.0381	0.1077
1819	rs1511453	4	23588462	A	G	order.Burkholderiales.id.2874	0.09057	0.01987	8.34e-06	Low back pain	0.0366	0.0289	0.2042
1820	rs17419034	5	113007517	C	A	order.Burkholderiales.id.2874	0.08024	0.01864	5.16e-06	Low back pain	0.0067	0.036	0.8524
1821	rs1928341	1	153240013	A	G	order.Burkholderiales.id.2874	0.05042	0.01102	4.87e-06	Low back pain	0.0169	0.0137	0.2181
1822	rs2321387	13	58689340	G	A	order.Burkholderiales.id.2874	-0.05183	0.01092	1.94e-06	Low back pain	0.0041	0.0137	0.7616
1823	rs2367850	3	193456274	G	C	order.Burkholderiales.id.2874	0.06419	0.01301	7.99e-07	Low back pain	0.0002	0.0166	0.992
1824	rs2613606	7	111285025	C	T	order.Burkholderiales.id.2874	-0.04986	0.01089	3.98e-06	Low back pain	0.0058	0.0137	0.673899
1825	rs4033856	4	45642485	C	T	order.Burkholderiales.id.2874	0.08417	0.01669	3.93e-07	Low back pain	-0.0213	0.0241	0.3758
1826	rs6087811	20	30596130	T	G	order.Burkholderiales.id.2874	-0.10054	0.0198	3.39e-07	Low back pain	-0.0321	0.0222	0.1486
1827	rs62191117	2	239900775	A	G	order.Burkholderiales.id.2874	0.06852	0.0132	2.04e-07	Low back pain	0.0037	0.0168	0.825
1828	rs62395635	5	173497796	T	C	order.Burkholderiales.id.2874	0.11148	0.02357	1.85e-06	Low back pain	-0.0006	0.028	0.9826
1829	rs7253477	19	35486015	G	T	order.Burkholderiales.id.2874	0.20813	0.04729	9.31e-06	Low back pain	-0.0136	0.028	0.6261
1830	rs72747231	9	84206018	C	G	order.Burkholderiales.id.2874	-0.13077	0.02883	4.7e-06	Low back pain	-0.0362	0.0322	0.2603
1831	rs7638039	3	70588939	T	C	order.Burkholderiales.id.2874	0.05897	0.01263	3.21e-06	Low back pain	-0.0141	0.0157	0.3667
1832	rs112135816	9	82485327	T	G	family.Alcaligenaceae.id.2875	-0.07655	0.0171	6.56e-06	Low back pain	-0.0163	0.0288	0.5707
1833	rs112159068	6	138305038	A	T	family.Alcaligenaceae.id.2875	0.13148	0.02811	3.57e-06	Low back pain	0.016	0.0407	0.695
1834	rs1153990	5	104233461	A	G	family.Alcaligenaceae.id.2875	-0.05919	0.01278	4.66e-06	Low back pain	-0.0066	0.0146	0.6514
1835	rs147968	16	85945839	C	T	family.Alcaligenaceae.id.2875	0.04904	0.01099	8.19e-06	Low back pain	0.0136	0.0135	0.3134
1836	rs17000015	4	75867283	A	T	family.Alcaligenaceae.id.2875	-0.06116	0.01249	9.38e-07	Low back pain	0.0087	0.0151	0.5652
1837	rs2321387	13	58689340	G	A	family.Alcaligenaceae.id.2875	-0.05718	0.01101	1.94e-07	Low back pain	0.0041	0.0137	0.7616
1838	rs2367850	3	193456274	G	C	family.Alcaligenaceae.id.2875	0.06386	0.01313	1.17e-06	Low back pain	0.0002	0.0166	0.992
1839	rs2489052	10	102405390	A	C	family.Alcaligenaceae.id.2875	-0.05098	0.0113	6.51e-06	Low back pain	0.0113	0.014	0.4192
1840	rs4033856	4	45642485	C	T	family.Alcaligenaceae.id.2875	0.08279	0.01684	6.99e-07	Low back pain	-0.0213	0.0241	0.3758
1841	rs62191117	2	239900775	A	G	family.Alcaligenaceae.id.2875	0.06868	0.01332	2.27e-07	Low back pain	0.0037	0.0168	0.825
1842	rs62395635	5	173497796	T	C	family.Alcaligenaceae.id.2875	0.11082	0.02378	2.98e-06	Low back pain	-0.0006	0.028	0.9826
1843	rs67737557	20	29836081	C	G	family.Alcaligenaceae.id.2875	0.07407	0.01512	8.86e-07	Low back pain	0.0138	0.0169	0.4132
1844	rs6969323	7	104214487	A	C	family.Alcaligenaceae.id.2875	-0.05886	0.01287	4.32e-06	Low back pain	-0.0059	0.0164	0.719201
1845	rs7122879	11	120897295	T	C	family.Alcaligenaceae.id.2875	0.05774	0.01296	9.16e-06	Low back pain	-0.0156	0.0163	0.3375
1846	rs7302582	12	1396151	G	C	family.Alcaligenaceae.id.2875	-0.10503	0.02322	4.53e-06	Low back pain	0.0043	0.03	0.8856
1847	rs7638039	3	70588939	T	C	family.Alcaligenaceae.id.2875	0.06184	0.01273	1.4e-06	Low back pain	-0.0141	0.0157	0.3667
1848	rs10491301	5	136442190	C	G	genus.Terrisporobacter.id.11348	0.10157	0.02237	6.14e-06	Low back pain	0.0419	0.0156	0.00703607
1849	rs17555663	8	40386789	C	T	genus.Terrisporobacter.id.11348	0.09217	0.02036	7.31e-06	Low back pain	-0.0023	0.0156	0.8852
1850	rs1883097	11	8938819	C	T	genus.Terrisporobacter.id.11348	0.22454	0.04465	3.19e-07	Low back pain	0.0563	0.0356	0.1139
1851	rs2569953	3	144148905	A	C	genus.Terrisporobacter.id.11348	-0.07877	0.0173	5.25e-06	Low back pain	-0.0138	0.0137	0.314
1852	rs2872237	19	17026940	C	A	genus.Terrisporobacter.id.11348	-0.07733	0.01742	9.81e-06	Low back pain	0.0181	0.0138	0.1891
1853	rs7184125	16	15920394	T	C	genus.Terrisporobacter.id.11348	0.09116	0.02033	6.9e-06	Low back pain	0.0005	0.0151	0.9722
1854	rs743837	22	38085523	A	G	genus.Terrisporobacter.id.11348	0.07868	0.01771	9.67e-06	Low back pain	0.0207	0.0139	0.1362
1855	rs10199274	2	238111864	G	C	genus.Ruminococcus2.id.11374	0.06538	0.01388	3.12e-06	Low back pain	0.0074	0.0172	0.6689
1856	rs12291726	11	78088210	G	A	genus.Ruminococcus2.id.11374	0.06807	0.01483	4.18e-06	Low back pain	-0.0055	0.017	0.7456
1857	rs12406309	1	108074445	A	C	genus.Ruminococcus2.id.11374	-0.06422	0.01418	6.23e-06	Low back pain	0.0161	0.0163	0.3227
1858	rs1819812	7	151435722	G	T	genus.Ruminococcus2.id.11374	0.08364	0.0184	5.53e-06	Low back pain	-0.025	0.0308	0.4165
1859	rs2368224	2	182656416	T	G	genus.Ruminococcus2.id.11374	0.19965	0.04385	3.63e-06	Low back pain	0.0389	0.0315	0.2172
1860	rs2846589	18	862477	G	T	genus.Ruminococcus2.id.11374	0.05222	0.01159	6.88e-06	Low back pain	0.0103	0.0138	0.457
1861	rs2997412	13	62067781	A	G	genus.Ruminococcus2.id.11374	-0.05703	0.01218	3.54e-06	Low back pain	-0.029	0.0152	0.0563897
1862	rs4400279	7	16804578	A	G	genus.Ruminococcus2.id.11374	0.05475	0.01196	5e-06	Low back pain	0.0034	0.0144	0.8149
1863	rs4799823	18	33456427	C	T	genus.Ruminococcus2.id.11374	0.08204	0.01815	7.73e-06	Low back pain	0.0175	0.0174	0.3145
1864	rs55707116	9	79919385	C	A	genus.Ruminococcus2.id.11374	0.08669	0.01884	7.08e-06	Low back pain	0.0251	0.0258	0.3303
1865	rs58681734	9	137557890	A	G	genus.Ruminococcus2.id.11374	0.07141	0.01603	5.49e-06	Low back pain	0.0098	0.0165	0.5517
1866	rs75140805	11	12148588	T	G	genus.Ruminococcus2.id.11374	0.08122	0.01757	7.35e-06	Low back pain	-0.041	0.0178	0.0214699
1867	rs7594821	2	122710665	G	A	genus.Ruminococcus2.id.11374	-0.05157	0.01153	8.03e-06	Low back pain	-0.004	0.014	0.7741
1868	rs7635831	3	173040924	G	A	genus.Ruminococcus2.id.11374	0.06031	0.01285	3.21e-06	Low back pain	-0.0182	0.0141	0.1962
1869	rs78120384	3	106664363	A	G	genus.Ruminococcus2.id.11374	-0.19282	0.0392	3.31e-07	Low back pain	-0.022	0.0234	0.3467
1870	rs78180666	3	195895972	C	T	genus.Ruminococcus2.id.11374	-0.10503	0.02301	8.73e-06	Low back pain	0.0046	0.0214	0.8305
1871	rs11250875	10	1922731	T	C	family.Coriobacteriaceae.id.811	0.06225	0.01304	2.55e-06	Low back pain	0.0083	0.0165	0.6132
1872	rs11656361	17	8121332	A	C	family.Coriobacteriaceae.id.811	0.07712	0.01747	7.63e-06	Low back pain	0.0065	0.0175	0.709601
1873	rs1397793	5	90471451	G	A	family.Coriobacteriaceae.id.811	-0.05012	0.01121	8.23e-06	Low back pain	-0.0326	0.0149	0.0284001
1874	rs1816223	12	11494021	A	G	family.Coriobacteriaceae.id.811	-0.05805	0.01286	5.6e-06	Low back pain	-0.0121	0.0169	0.4732
1875	rs240104	1	176571431	T	C	family.Coriobacteriaceae.id.811	-0.06023	0.01264	1.44e-06	Low back pain	0.0006	0.0151	0.9703
1876	rs2442778	3	11654412	G	A	family.Coriobacteriaceae.id.811	-0.11642	0.02585	9.01e-06	Low back pain	0.0091	0.0302	0.7633
1877	rs3025411	9	136512906	A	G	family.Coriobacteriaceae.id.811	0.09299	0.02088	7.1e-06	Low back pain	0.0191	0.0221	0.3863
1878	rs34739816	17	37376685	G	T	family.Coriobacteriaceae.id.811	0.09509	0.02066	4.61e-06	Low back pain	0.0255	0.029	0.379
1879	rs34867574	16	60566803	G	T	family.Coriobacteriaceae.id.811	-0.06068	0.01379	9.09e-06	Low back pain	0.0215	0.0183	0.2418
1880	rs45480394	19	55857777	T	G	family.Coriobacteriaceae.id.811	-0.05174	0.01129	5.19e-06	Low back pain	-0.0026	0.0141	0.8549
1881	rs62448869	7	24464799	T	A	family.Coriobacteriaceae.id.811	-0.04794	0.01086	9.64e-06	Low back pain	0.0031	0.0137	0.8226
1882	rs67075313	2	29803706	C	T	family.Coriobacteriaceae.id.811	0.06404	0.01419	8.89e-06	Low back pain	0.018	0.0197	0.3617
1883	rs67561917	20	62072077	A	G	family.Coriobacteriaceae.id.811	-0.07087	0.01535	5.79e-06	Low back pain	-0.0296	0.0175	0.0907298
1884	rs719099	10	65799217	A	G	family.Coriobacteriaceae.id.811	0.07747	0.01553	5.63e-07	Low back pain	0.0281	0.0227	0.2153
1885	rs76779974	5	125460084	C	G	family.Coriobacteriaceae.id.811	0.07788	0.01713	4.65e-06	Low back pain	0.0327	0.0234	0.1624
1886	rs80046645	5	459415	C	G	family.Coriobacteriaceae.id.811	0.25584	0.0562	4.66e-06	Low back pain	-0.0179	0.0358	0.6163
1887	rs10202904	2	125440268	T	G	order.Methanobacteriales.id.120	-0.12176	0.02354	3.01e-07	Low back pain	-0.0105	0.0138	0.4446
1888	rs10424197	19	46439321	G	A	order.Methanobacteriales.id.120	-0.11127	0.02475	9.28e-06	Low back pain	0.0059	0.0156	0.705801
1889	rs11018665	11	89349287	A	T	order.Methanobacteriales.id.120	0.11147	0.02505	6.52e-06	Low back pain	0.0067	0.0159	0.6748
1890	rs12825290	12	43701132	C	G	order.Methanobacteriales.id.120	-0.21678	0.04935	6.07e-06	Low back pain	-0.0143	0.028	0.6107
1891	rs4257531	3	2086167	G	A	order.Methanobacteriales.id.120	0.1645	0.0365	7.45e-06	Low back pain	-0.0108	0.0223	0.6277
1892	rs56131665	5	178175507	G	A	order.Methanobacteriales.id.120	0.17867	0.0393	6.18e-06	Low back pain	-0.0156	0.0217	0.4741
1893	rs62241835	3	15019689	G	T	order.Methanobacteriales.id.120	-0.20336	0.04179	1.63e-06	Low back pain	-0.0051	0.0486	0.916
1894	rs6508769	19	28827760	T	C	order.Methanobacteriales.id.120	0.15352	0.03445	8.23e-06	Low back pain	0.0214	0.0191	0.2627
1895	rs73068003	7	10773932	G	T	order.Methanobacteriales.id.120	-0.15813	0.03518	8.44e-06	Low back pain	0.0109	0.023	0.6362
1896	rs73457410	13	41956181	A	G	order.Methanobacteriales.id.120	0.21535	0.04367	1.41e-06	Low back pain	-0.0348	0.0281	0.2147
1897	rs75208022	12	21338861	C	T	order.Methanobacteriales.id.120	-0.22724	0.04876	5.92e-06	Low back pain	0.0467	0.0234	0.04559
1898	rs894996	4	104418307	C	A	order.Methanobacteriales.id.120	0.217	0.04491	1.88e-06	Low back pain	-0.0332	0.0268	0.2164
1899	rs12068612	1	36981762	T	C	genus.LachnospiraceaeNC2004group.id.11316	-0.1159	0.02579	7.24e-06	Low back pain	-0.0236	0.0184	0.1998
1900	rs12127733	1	234157721	G	A	genus.LachnospiraceaeNC2004group.id.11316	0.11458	0.02434	2.75e-06	Low back pain	-0.0355	0.0176	0.0441103
1901	rs12863463	13	47512191	G	A	genus.LachnospiraceaeNC2004group.id.11316	-0.15121	0.03408	8.9e-06	Low back pain	-0.0391	0.0253	0.1229
1902	rs13220412	6	160417205	C	G	genus.LachnospiraceaeNC2004group.id.11316	-0.20517	0.04548	6.26e-06	Low back pain	-0.0181	0.0435	0.677599
1903	rs1331592	9	122239986	C	G	genus.LachnospiraceaeNC2004group.id.11316	0.09341	0.02063	6.03e-06	Low back pain	0.0167	0.0159	0.2933
1904	rs17067076	18	58229086	G	A	genus.LachnospiraceaeNC2004group.id.11316	-0.15359	0.0349	5.66e-06	Low back pain	0.0114	0.021	0.5869
1905	rs1841698	2	168650466	G	T	genus.LachnospiraceaeNC2004group.id.11316	-0.10936	0.02477	7.9e-06	Low back pain	-0.0003	0.0201	0.9862
1906	rs1928659	9	29334137	T	C	genus.LachnospiraceaeNC2004group.id.11316	0.10115	0.02236	6.25e-06	Low back pain	-0.0082	0.0169	0.626
1907	rs1929743	13	76829562	T	C	genus.LachnospiraceaeNC2004group.id.11316	0.08432	0.01884	6.33e-06	Low back pain	0.0082	0.0143	0.5646
1908	rs3756315	5	149544722	A	G	genus.LachnospiraceaeNC2004group.id.11316	-0.08835	0.01867	2.71e-06	Low back pain	-0.0264	0.0148	0.0738193
1909	rs4690620	4	179198970	G	T	genus.LachnospiraceaeNC2004group.id.11316	-0.07983	0.01796	4.99e-06	Low back pain	-0.007	0.0136	0.607
1910	rs6116753	20	5330700	G	A	genus.LachnospiraceaeNC2004group.id.11316	0.10157	0.0207	1.38e-06	Low back pain	-0.0174	0.0176	0.3226
1911	rs72805646	16	53881965	A	C	genus.LachnospiraceaeNC2004group.id.11316	0.12774	0.02823	8.6e-06	Low back pain	-0.0293	0.0257	0.2537
1912	rs10093275	8	69732887	C	T	family.Ruminococcaceae.id.2050	0.05361	0.01164	4.68e-06	Low back pain	-0.0053	0.0143	0.709099
1913	rs117677831	12	47215359	G	A	family.Ruminococcaceae.id.2050	0.09724	0.01883	2.38e-07	Low back pain	-0.0267	0.0244	0.2741
1914	rs1572312	1	61417729	T	G	family.Ruminococcaceae.id.2050	0.08296	0.01717	1.18e-06	Low back pain	-0.0149	0.0218	0.4935
1915	rs1612733	1	107661606	T	C	family.Ruminococcaceae.id.2050	0.10595	0.02372	7.28e-06	Low back pain	-0.0042	0.0301	0.8895
1916	rs2113833	2	218216801	T	C	family.Ruminococcaceae.id.2050	0.16915	0.0355	1.15e-06	Low back pain	-0.0658	0.0381	0.0841298
1917	rs2426816	20	58278102	T	A	family.Ruminococcaceae.id.2050	-0.04708	0.01056	8.47e-06	Low back pain	-0.007	0.0135	0.6047
1918	rs56199908	9	2801371	T	C	family.Ruminococcaceae.id.2050	-0.19933	0.04104	1.66e-06	Low back pain	0.068	0.0306	0.0263202
1919	rs76724913	1	24473669	T	G	family.Ruminococcaceae.id.2050	0.09112	0.02023	7.04e-06	Low back pain	-0.023	0.0229	0.3149
1920	rs1029134	10	85423938	T	G	order.Gastranaerophilales.id.1591	0.08817	0.01946	7.12e-06	Low back pain	0.0091	0.0144	0.530401
1921	rs10738747	9	26184578	G	A	order.Gastranaerophilales.id.1591	0.08424	0.01835	4.55e-06	Low back pain	0.0008	0.0136	0.9543
1922	rs11150282	16	80493705	T	C	order.Gastranaerophilales.id.1591	0.10093	0.01961	3.16e-07	Low back pain	-0.0063	0.0141	0.654
1923	rs113884518	9	24648997	T	C	order.Gastranaerophilales.id.1591	-0.20772	0.04532	5.61e-06	Low back pain	0.0146	0.0446	0.7433
1924	rs1221147	9	122046549	T	A	order.Gastranaerophilales.id.1591	0.12878	0.02777	2.84e-06	Low back pain	0.0118	0.0188	0.53
1925	rs2565754	2	125138601	T	A	order.Gastranaerophilales.id.1591	-0.12074	0.02721	6.24e-06	Low back pain	-0.0058	0.0192	0.7642
1926	rs367480	11	2937631	G	A	order.Gastranaerophilales.id.1591	-0.08396	0.0185	7.13e-06	Low back pain	0.0421	0.0141	0.00290402
1927	rs4129397	9	115975644	G	A	order.Gastranaerophilales.id.1591	0.0874	0.01843	2.42e-06	Low back pain	-0.0018	0.0135	0.8925
1928	rs72765665	1	230522960	T	C	order.Gastranaerophilales.id.1591	-0.08775	0.01858	1.88e-06	Low back pain	-0.0148	0.0142	0.298
[truncated: 3,152 more rows]

## Sheet: Supplementary Table 5
Supplementary Table 5. IVs related to 8 gut metabolites and low back pain (locus-wide significance, p < 1E-05)
[truncated: 132 more rows]

[truncated: 13 more sheets: Supplementary Table 6, Supplementary Table 7, Supplementary Table 8, Supplementary Table 9, Supplementary Table 10, Supplementary Table 11, Supplementary Table 12, Supplementary Table 13, Supplementary Table 14, Supplementary Table 15, Supplementary Table 16, Supplementary Table 17, Supplementary Table 18]
